# Supplementary material for: Quantitative proteomics reveals that dormancy-related proteins mediate the attenuation in mycobacterium strains
Source: Virulence. 2021 Oct 11;12(1):2228–46. doi: 10.1080/21505594.2021.1965703 (PMC8923072; doi:10.1080/21505594.2021.1965703)
Supplement: Supplemental Material [file KVIR_A_1965703_SM0617.zip]

Archive with 3 entries (2 files):
- supplementary/
- supplementary/Supplementary figures-proof.pdf
- supplementary/Supplementary tables-R4(2021.07.29).xlsx
