# Supplementary material for: Quantitative proteomics reveals that dormancy-related proteins mediate the attenuation in mycobacterium strains
Source: Virulence. 2021 Oct 11;12(1):2228–46. doi: 10.1080/21505594.2021.1965703 (PMC8923072; doi:10.1080/21505594.2021.1965703)
Supplement: Supplemental Material [file KVIR_A_1965703_SM0617.zip › supplementary/Supplementary tables-R4(2021.07.29).xlsx]

## Sheet:  Table S1
Table S1. Quantification of the identified protein groups from the log-phase.
Protein groups IDs	Majority protein IDs	Peptide counts (all)	Peptide counts (razor+unique)	Peptide counts (unique)	Fasta headers	Number of proteins	Peptides	Razor + unique peptides	Unique peptides	Sequence coverage [%]	Unique + razor sequence coverage [%]	Unique sequence coverage [%]	Mol. weight [kDa]	Sequence length	Sequence lengths	Q-value	Score	Rv-1(Reporter intensity corrected 0)	Rv-2(Reporter intensity corrected 1)	Ra(Reporter intensity corrected 2)	BCG(Reporter intensity corrected 3)	Rv-1(Reporter intensity 0)	Rv-2(Reporter intensity 1)	Ra(Reporter intensity 2)	BCG(Reporter intensity 3)	Rv-1(Reporter intensity count 0)	Rv-2(Reporter intensity count 1)	Ra(Reporter intensity count 2)	BCG(Reporter intensity count 3)	Intensity	MS/MS count	Only identified by site	Reverse	Potential contaminant	id	Peptide IDs	Peptide is razor	Mod. peptide IDs	Evidence IDs	MS/MS IDs	Best MS/MS	Oxidation (M) site IDs	Oxidation (M) site positions
Rv0012;BCG_RS00235+BCG_RS00075;BB988_RS00085	Rv0012;BCG_RS00235+BCG_RS00075;BB988_RS00085	1;1;1	1;1;1	1;1;1	;;	3	1	1	1	4.2	4.2	4.2	28.337	262	262;262;262	0	4.0576	0	0	0	0	0	0	0	0	0	0	0	0	16292000	2				0	14206	TRUE	14614	26840;26841	29760;29761	29761
Rv0050;BB988_RS00285;BCG_RS00430	Rv0050;BB988_RS00285;BCG_RS00430	12;12;12	12;12;12	12;12;12	;;	3	12	12	12	22.4	22.4	22.4	71.149	678	678;678;681	0	101.38	50385	50230	57713	65131	48460	49746	58397	64332	14	14	14	14	328300000	21				1	413;520;1856;2636;5019;6228;6678;9152;13029;15014;15836;17740	True;True;True;True;True;True;True;True;True;True;True;True	423;533;1924;2740;5176;6415;6876;9433;13409;15435;16275;18213	860;1088;3893;3894;5479;9777;9778;12024;12025;12930;12931;17822;24789;24790;28270;29766;29767;33330	969;970;1217;4402;4403;6201;10986;10987;13459;13460;14498;14499;19975;19976;27547;27548;27549;31329;32977;32978;36882	970;1217;4403;6201;10987;13460;14498;19976;27549;31329;32978;36882
Rv0064;BCG_RS00505;BB988_RS00365	Rv0064;BCG_RS00505;BB988_RS00365	3;3;3	2;2;2	2;2;2	;;	3	3	2	2	2.9	2	2	107.37	979	979;979;979	0	2.5992	0	0	0	0	0	0	0	0	0	0	0	0	9392900	2				2	1458;2678;13414	True;False;True	1504;2783;13803	3016;5558;5559;25441	3404;6284;6285;28257	3404;6285;28257
BB988_RS00575;Rv0101;BCG_RS00705	BB988_RS00575;Rv0101;BCG_RS00705	6;6;6	5;5;5	5;5;5	;;	3	6	5	5	3.4	3	3	257.87	2410	2410;2512;2512	0	56.108	2464.6	1819.5	1861.3	6011.3	2358.1	1836.4	1958.1	5771.1	4	4	4	4	29046000	7				3	913;4396;5721;6243;11322;17296	True;True;True;True;True;False	940;4542;5893;6431;11645;17765	1857;8640;8641;11001;12061;21907;32597;32598	2089;9695;9696;12313;13501;24453;24454;36079;36080	2089;9695;12313;13501;24453;36080
BCG_RS00735;BB988_RS00605;Rv0107c	BCG_RS00735;BB988_RS00605;Rv0107c	5;5;5	5;5;5	5;5;5	;;	3	5	5	5	4.9	4.9	4.9	167.86	1625	1625;1625;1632	0	28.313	11206	11627	11337	27996	10776	11468	11792	27006	4	6	5	6	94516000	7				4	2805;2808;7765;17031;17211	True;True;True;True;True	2912;2915;8009;17493;17680	5798;5801;5802;15137;32036;32037;32420	6553;6556;6557;16990;35453;35454;35886	6553;6557;16990;35453;35886
Rv0757;BB988_RS04125	Rv0757;BB988_RS04125	7;7	7;7	6;6	;	2	7	7	6	35.6	35.6	32.8	27.513	247	247;247	0	77.351	23800	21080	35463	45172	22839	21146	35380	44399	11	11	11	11	660210000	12				5	627;1290;5853;7576;7620;8433;8743	True;True;True;True;True;True;True	645;1330;6026;7809;7856;8691;9008	1283;1284;1285;2649;11257;14738;14739;14740;14825;16387;16974	1450;1451;1452;1453;2993;12612;16546;16547;16548;16639;18372;19042	1452;2993;12612;16546;16639;18372;19042
BB988_RS04270;Rv0785;BCG_RS04300	BB988_RS04270;Rv0785	9;9;1	9;9;1	9;9;1	;	3	9	9	9	15.7	15.7	15.7	60.515	559	559;566;566	0	53.272	34163	33975	37198	25489	32855	33634	37469	25878	8	8	8	8	217020000	16				6	1276;1683;3518;4548;4549;6006;7527;12494;16417	True;True;True;True;True;True;True;True;True	1315;1743;3633;4695;4696;6181;7759;12867;16869	2625;2626;3501;3502;7054;7055;8894;8895;8896;11551;14622;14623;14624;23952;30825;30826	2967;2968;3948;3949;7953;7954;9985;9986;9987;12930;16406;16407;16408;26664;34125;34126	2968;3948;7954;9985;9987;12930;16407;26664;34126
BCG_RS04310;BB988_RS04280;Rv0787	BCG_RS04310;BB988_RS04280;Rv0787	2;2;2	2;2;2	2;2;2	;;	3	2	2	2	15.5	15.5	15.5	25.306	239	239;239;319	0	3.1707	1162.4	1754.9	1477.5	1428.2	1129.5	1698.1	1519.3	1420.8	2	2	2	2	5699000	2				7	556;5663	True;True	570;5835	1152;10905	1289;12210	1289;12210
Rv0861c;BCG_RS04705;BB988_RS04690	Rv0861c;BCG_RS04705;BB988_RS04690	12;12;12	12;12;12	12;12;12	;;	3	12	12	12	24.5	24.5	24.5	59.803	542	542;542;549	0	56.782	11929	12464	12208	12785	11484	12289	12413	12692	9	9	8	10	135990000	15				8	225;271;2087;3120;4009;4601;7994;8368;11658;11740;12032;14967	True;True;True;True;True;True;True;True;True;True;True;True	232;279;2176;3233;4145;4748;8241;8625;12009;12100;12401;15381	498;582;583;584;585;4398;6378;7933;8988;15548;16270;22527;22701;23162;28169	577;667;668;669;670;4959;7203;8908;10088;17452;18242;25115;25318;25807;31221	577;670;4959;7203;8908;10088;17452;18242;25115;25318;25807;31221	0;1	369;370
BB988_RS04935;Rv0907;BCG_RS04940	BB988_RS04935;Rv0907;BCG_RS04940	4;4;3	4;4;3	4;4;3	;;	3	4	4	4	10.1	10.1	10.1	55.202	516	516;532;516	0	31.001	9849.3	9299.1	8428.6	2586	9462.8	9216.3	8534.6	2783.8	3	3	3	2	28610000	5				9	2523;4502;9037;13220	True;True;True;True	2625;4649;9315;13608	5252;8819;17585;17586;25103	5940;9901;19720;19721;27888	5940;9901;19720;27888
Rv0966c;BCG_RS05260;BB988_RS05265	Rv0966c;BCG_RS05260;BB988_RS05265	5;5;5	5;5;5	5;5;5	;;	3	5	5	5	21.5	21.5	21.5	22.21	200	200;200;200	0	26.934	9372	8339.1	22084	12437	8994.4	8446.3	21494	12815	3	3	3	3	267760000	11				10	678;2972;9375;17085;17507	True;True;True;True;True	697;3083;9656;17550;17979	1389;1390;1391;1392;6139;6140;18205;32139;32140;32957;32958	1569;1570;1571;1572;6940;6941;20410;35569;35570;36489;36490	1569;6941;20410;35569;36490
Rv1005c;BCG_RS05480;BB988_RS05495	Rv1005c;BCG_RS05480;BB988_RS05495	3;3;3	3;3;3	3;3;3	;;	3	3	3	3	7	7	7	47.898	458	458;478;478	0	5.8501	4045.1	4412.4	2155	4571.6	3897.9	4317.8	2345.8	4424.5	2	2	1	2	18369000	4				11	377;10057;12480	True;True;True	387;10344;12853	794;19444;19445;23929	900;21755;21756;26639	900;21756;26639
BB988_RS06495;BCG_RS06435;Rv1181;Rv1180	BB988_RS06495;BCG_RS06435;Rv1181	37;36;29;6	36;35;29;5	34;33;27;5	;;	4	37	36	34	21.6	21.3	20.6	220.46	2085	2085;2085;1582;488	0	245.75	209490	207160	29919	39402	201440	203120	39489	38629	37	39	28	30	1403500000	60				12	211;2481;2613;3727;3794;4113;4288;4419;5168;5512;5743;5946;6269;6370;6558;6893;7444;8522;9421;9499;10715;11177;11245;11373;12489;12879;13062;13152;13214;14109;14144;14712;15054;15376;15754;17028;17842	True;True;True;True;True;True;True;True;True;True;True;True;True;True;True;True;True;True;True;True;True;True;True;False;True;True;True;True;True;True;True;True;True;True;True;True;True	218;2583;2717;3849;3918;4253;4432;4565;5331;5682;5915;6120;6458;6562;6754;7101;7673;8783;9702;9780;11028;11500;11568;11696;12862;13258;13443;13535;13601;14515;14550;15122;15476;15810;16193;17490;18318	475;476;5170;5171;5172;5433;5434;7430;7563;7564;8108;8109;8431;8432;8679;10052;10644;11048;11049;11437;12107;12108;12109;12318;12690;12691;12692;12693;12694;13396;14443;16553;18280;18409;18410;20778;21629;21755;21998;21999;23944;23945;24546;24837;24982;24983;24984;24985;25096;26666;26667;26725;27712;28332;28333;28952;29623;32031;33512	551;552;5849;5850;5851;6147;6148;8356;8509;8510;8511;8512;9098;9099;9454;9455;9737;11288;11935;12365;12366;12801;13554;13555;13556;13802;14234;14235;14236;14237;14238;15014;16190;18558;20490;20630;20631;23228;24144;24283;24548;24549;26654;26655;26656;27282;27597;27757;27758;27759;27760;27881;29572;29573;29635;30716;31393;31394;32076;32815;35448;37079	552;5850;6148;8356;8511;9099;9454;9737;11288;11935;12366;12801;13556;13802;14238;15014;16190;18558;20490;20630;23228;24144;24283;24549;26656;27282;27597;27759;27881;29573;29635;30716;31393;32076;32815;35448;37079
BCG_RS06850;Rv1266c;BB988_RS06945	BCG_RS06850;Rv1266c;BB988_RS06945	10;10;10	10;10;10	10;10;10	;;	3	10	10	10	18	18	18	63.73	596	596;626;626	0	38.084	48208	42836	45750	46196	46265	42689	46386	45861	9	9	9	9	444660000	20				13	988;1058;4160;5442;5886;6663;13329;15364;17462;17541	True;True;True;True;True;True;True;True;True;True	1017;1090;4300;5610;6059;6861;13717;15798;17934;18013	1989;1990;1991;2160;2161;8182;10526;10527;10528;11316;11317;12903;12904;25291;25292;28928;32883;32884;33016	2237;2238;2239;2433;2434;9176;11809;11810;11811;12677;12678;12679;14469;14470;28089;28090;32050;36406;36407;36554	2237;2434;9176;11810;12677;14469;28089;32050;36406;36554
BCG_RS07165;BB988_RS07265;Rv1321	BCG_RS07165;BB988_RS07265;Rv1321	4;4;4	4;4;4	4;4;4	;;	3	4	4	4	17.5	17.5	17.5	24.82	223	223;223;226	0	13	8366.1	8762.9	10002	24696	8054.6	8653.6	10339	23823	4	4	4	4	26901000	4				14	637;7100;12872;17746	True;True;True;True	655;7315;13251;18219	1298;13779;24537;33344	1466;15457;27272;36898	1466;15457;27272;36898
BB988_RS07525;Rv1367c;BCG_RS07415	BB988_RS07525;Rv1367c;BCG_RS07415	9;8;8	9;8;8	9;8;8	;;	3	9	9	9	21.9	21.9	21.9	43.742	401	401;377;401	0	28.952	24850	23652	23199	25859	23878	23448	23675	25556	5	5	5	5	158260000	12				15	3613;8464;9598;10538;11019;11672;15673;16478;17307	True;True;True;True;True;True;True;True;True	3731;8723;9882;10841;11337;12023;16109;16931;17776	7239;16449;16450;18596;20428;20429;21356;22552;29478;30948;32612;32613	8152;18447;18448;20842;22843;22844;23852;25140;32658;34256;36094;36095	8152;18448;20842;22844;23852;25140;32658;34256;36095
Rv1498c;BCG_RS08090;BB988_RS08230	Rv1498c;BCG_RS08090;BB988_RS08230	3;3;3	3;3;3	3;3;3	;;	3	3	3	3	17.6	17.6	17.6	23.142	205	205;211;211	0	10.769	6559.9	6949	6808	8223.6	6317.1	6846.3	6958.6	8099.7	4	4	4	4	74549000	5				16	12991;13210;17520	True;True;True	13371;13597;17992	24721;25090;25091;25092;32974	27476;27875;27876;27877;36507	27476;27876;36507
BB988_RS09600;BCG_RS09265	BB988_RS09600;BCG_RS09265	3;3	3;3	3;3	;	2	3	3	3	11.8	11.8	11.8	44.665	414	414;514	0	28.872	634.35	202.41	622.87	2998.4	601.79	205.94	646.8	2863.9	2	1	2	2	10252000	3				17	5702;7222;8817	True;True;True	5874;7446;9084	10973;14028;17125	12281;15731;19211	12281;15731;19211
BB988_RS09670;BB988_RS09605;BCG_RS14585;BB988_RS13675+BB988_RS11875+BB988_RS12490+BB988_RS12970+BB988_RS00070+BB988_RS15535+BB988_RS17575+BB988_RS09690+BB988_RS14670+BB988_RS18645+BB988_RS11550+BB988_RS09635+BB988_RS19160+BB988_RS07535+BB988_RS04330+BB988_RS18355	BB988_RS09670;BB988_RS09605;BCG_RS14585;BB988_RS13675+BB988_RS11875+BB988_RS12490+BB988_RS12970+BB988_RS00070+BB988_RS15535+BB988_RS17575+BB988_RS09690+BB988_RS14670+BB988_RS18645+BB988_RS11550+BB988_RS09635+BB988_RS19160+BB988_RS07535+BB988_RS04330+BB988_RS18355	3;3;3;3	3;3;3;3	3;3;3;3	;;;	4	3	3	3	44.4	44.4	44.4	12.004	108	108;412;420;420	0	20.872	19004	17523	32474	10351	18251	17565	31793	11343	4	4	4	4	110470000	7				18	7264;10482;12251	True;True;True	7489;10784;12623	14111;14112;14113;20313;20314;20315;23538	15822;15823;15824;22721;22722;22723;26220	15822;22721;26220
BCG_RS09280;BB988_RS09625	BCG_RS09280;BB988_RS09625	4;4	4;4	4;4	;	2	4	4	4	5.4	5.4	5.4	99.477	945	945;945	0	4.4563	361.76	268.78	228.71	772.66	346.15	270.67	243.86	741.29	1	1	1	1	16936000	4				19	2795;4963;9454;16646	True;True;True;True	2902;5117;9735;17102	5781;9670;18338;31287	6533;10869;20553;34623	6533;10869;20553;34623
Rv3620c;Rv2347c;Rv1197;Rv1038c;BCG_RS09415;BB988_RS12950;BB988_RS09845	Rv3620c;Rv2347c;Rv1197;Rv1038c;BCG_RS09415;BB988_RS12950;BB988_RS09845	2;2;2;2;2;2;2	2;2;2;2;2;2;2	2;2;2;2;2;2;2	;;;;;;	7	2	2	2	31.6	31.6	31.6	11.023	98	98;98;98;98;98;98;98	0	25.33	3605.5	2640.6	2583.2	1945.5	3449.2	2665.6	2621.7	1962.9	3	3	3	3	66821000	4				20	3219;5631	True;True	3332;5803	6543;6544;10853;10854	7381;7382;12155;12156	7382;12155
Rv1866;BCG_RS09795;BB988_RS10220	Rv1866;BCG_RS09795;BB988_RS10220	10;10;10	10;10;10	10;10;10	;;	3	10	10	10	15.2	15.2	15.2	83.181	778	778;804;804	0	43.906	30366	29287	38892	10480	29186	29117	38543	11773	7	7	7	7	158840000	15				21	446;2594;9992;10367;15026;15930;16028;16065;17248;17403	True;True;True;True;True;True;True;True;True;True	457;2697;10279;10664;15448;16371;16470;16507;17717;17875	934;5395;5396;19318;20047;20048;28287;29924;29925;30104;30177;32510;32511;32776	1047;6106;6107;21625;22428;22429;31347;33149;33150;33350;33426;35986;35987;36286;36287	1047;6106;21625;22429;31347;33150;33350;33426;35986;36286
BB988_RS11500;Rv2097c	BB988_RS11500;Rv2097c	18;18	18;18	18;18	;	2	18	18	18	42.1	42.1	42.1	50.699	447	447;452	0	163.12	60049	55849	58942	93504	57677	55490	60346	91209	16	16	16	16	1108500000	25				22	460;837;2711;3432;5102;6398;6799;8306;8307;9470;10636;10868;10943;12027;12252;12443;12471;16975	True;True;True;True;True;True;True;True;True;True;True;True;True;True;True;True;True;True	472;860;2816;3546;5265;6590;7000;8563;8564;9751;10946;11184;11261;12396;12624;12816;12844;17437	957;958;1701;1702;5627;6888;6889;9936;12369;12370;13177;13178;16160;16161;18360;18361;20627;21057;21211;23155;23539;23869;23915;31927	1072;1073;1921;1922;6365;7774;7775;11154;13857;13858;13859;14780;14781;18124;18125;20575;20576;23055;23533;23696;25799;26221;26578;26624;35339	1073;1922;6365;7775;11154;13859;14781;18124;18125;20575;23055;23533;23696;25799;26221;26578;26624;35339
BB988_RS12015;Rv2192c	BB988_RS12015;Rv2192c	9;9	9;9	9;9	;	2	9	9	9	28.8	28.8	28.8	36.981	364	364;370	0	90.394	36062	36308	48506	34612	34691	36008	48403	35029	9	9	9	8	422860000	15				23	768;964;965;1841;2254;2318;8407;11059;15452	True;True;True;True;True;True;True;True;True	789;992;993;1908;2347;2412;8664;11379;15887	1575;1950;1951;3856;3857;4714;4715;4826;16347;16348;21426;21427;21428;21429;29082	1784;2193;2194;4361;4362;5304;5305;5427;18330;18331;23925;23926;23927;23928;32216	1784;2193;2194;4361;5305;5427;18331;23928;32216
Rv2240c;BCG_RS11660;BB988_RS12285	Rv2240c;BCG_RS11660;BB988_RS12285	1;1;1	1;1;1	1;1;1	;;	3	1	1	1	8.7	8.7	8.7	20.083	196	196;265;265	0	26.659	3970.8	3956.8	4653.6	4406.1	3819	3919.9	4689.6	4388	1	1	1	1	34857000	2				24	2653	TRUE	2757	5508;5509	6231;6232	6232
BCG_RS11745;BB988_RS12370;Rv2256c	BCG_RS11745;BB988_RS12370;Rv2256c	2;2;2	2;2;2	2;2;2	;;	3	2	2	2	17.1	17.1	17.1	18.043	170	170;170;177	0	22.827	390.45	260.86	350.53	4547.6	373.04	266.28	418.75	4315.1	1	1	1	1	14200000	4				25	2894;5633	True;True	3005;5805	5975;10856;10857;10858	6751;12158;12159;12160	6751;12160
BB988_RS12945	BB988_RS12945	4	4	3		1	4	4	3	71.3	71.3	53.2	9.7978	94	94	0	30.317	1337.7	1077.4	1157	1383.9	1281.6	1081	1176.2	1363.6	1	1	1	1	30808000	4				26	2174;8904;11904;14841	True;True;True;True	2265;9175;12273;15253	4553;17311;22969;27951	5135;19422;25601;30982	5135;19422;25601;30982
Rv2388c;BCG_RS12400;BB988_RS13150	Rv2388c;BCG_RS12400;BB988_RS13150	4;4;4	4;4;4	4;4;4	;;	3	4	4	4	12.5	12.5	12.5	40.333	375	375;390;390	0	33.711	7135.9	5976.7	5665.1	2700.5	6841.2	5972.4	5735.5	2824.5	2	2	2	2	52754000	5				27	795;869;6422;10363	True;True;True;True	817;893;6615;10660	1620;1758;12416;20040;20041	1834;1979;13915;22421;22422	1834;1979;13915;22422
Rv2495c;BB988_RS13775;BCG_RS12995	Rv2495c;BB988_RS13775;BCG_RS12995	12;12;11	12;12;11	12;12;11	;;	3	12	12	12	35.1	35.1	35.1	41.061	393	393;393;393	0	85.002	57480	57286	52640	110650	55283	56588	54770	107120	16	15	15	16	526970000	26				28	746;2452;4649;4849;5968;6727;7625;9087;13551;15516;16008;17043	True;True;True;True;True;True;True;True;True;True;True;True	767;2550;4797;5002;6143;6925;7861;9366;13944;15951;16449;17505;17506	1536;1537;5084;5085;5086;9062;9063;9448;9449;11486;13025;13026;13027;13028;14833;17676;17677;25694;29195;29196;30058;32056;32057;32058	1744;1745;5709;5710;5711;5712;10169;10170;10615;10616;12861;14604;14605;14606;14607;16647;19817;19818;28530;32336;32337;32338;33303;35473;35474;35475	1744;5711;10170;10615;12861;14607;16647;19818;28530;32337;33303;35475	2	376
BB988_RS14185;BCG_RS13355	BB988_RS14185;BCG_RS13355	1;1	1;1	1;1	;	2	1	1	1	6	6	6	19.078	168	168;245	0.00038595	2.2415	1528.1	1530.1	2289.5	5216.8	1469.8	1520.5	2331.2	5040.7	1	1	1	1	6691100	1				29	6188	TRUE	6374	11941	13365	13365
Rv2828c;BB988_RS15590;Rv2825c;BCG_RS14640	Rv2828c;BB988_RS15590;Rv2825c;BCG_RS14640	1;1;1;1	1;1;1;1	1;1;1;1	;;;	4	1	1	1	9.9	9.9	9.9	19.582	181	181;181;215;215	0	7.5811	0	0	0	0	0	0	0	0	0	0	0	0	2241700	1				30	3743	TRUE	3865	7455	8383	8383
BB988_RS16565;Rv3001c	BB988_RS16565;Rv3001c	15;14	15;14	15;14	;	2	15	15	15	48.7	48.7	48.7	36.534	337	337;333	0	156.52	129260	122940	142850	92134	124200	122110	143340	93915	26	27	27	26	5437000000	46				31	1690;3754;4000;4772;6298;7186;7663;10335;11156;12447;12543;13051;15873;16123;16193	True;True;True;True;True;True;True;True;True;True;True;True;True;True;True	1750;1751;3876;4135;4923;6487;7409;7903;10631;11478;12820;12918;13432;16313;16566;16638	3518;3519;7482;7483;7484;7485;7917;9300;9301;12166;12167;12168;12169;12170;12171;12172;13958;14911;14912;14913;14914;14915;14916;14917;14918;19987;19988;21596;23876;23877;24035;24821;29823;29824;29825;29826;30268;30269;30396	3973;3974;8421;8422;8423;8424;8892;10451;10452;10453;13625;13626;13627;13628;13629;13630;13631;13632;15653;16731;16732;16733;16734;16735;16736;16737;16738;16739;16740;16741;22363;22364;24107;24108;26585;26586;26751;27581;33039;33040;33041;33042;33043;33521;33522;33654	3974;8422;8892;10451;13631;15653;16735;22364;24108;26586;26751;27581;33042;33522;33654	3	5
Rv3329;BCG_RS17480;BB988_RS18370	Rv3329;BCG_RS17480;BB988_RS18370	9;9;9	9;9;9	9;9;9	;;	3	9	9	9	21.5	21.5	21.5	47.717	438	438;455;455	0	42.88	25958	25706	23390	41368	24963	25405	24228	40223	7	7	7	7	259000000	16				32	858;2092;2123;4630;6304;7924;11404;15976;17535	True;True;True;True;True;True;True;True;True	881;2181;2214;4778;6493;8169;11727;16417;18007	1736;1737;4405;4406;4407;4464;4465;4466;9035;12184;15441;22061;29998;29999;32996;32997	1957;1958;4966;4967;4968;5036;5037;5038;10140;13644;17335;24622;33230;33231;36531;36532	1958;4968;5037;10140;13644;17335;24622;33231;36532
BB988_RS18905	BB988_RS18905	2	2	2		1	2	2	2	15.4	15.4	15.4	7.1561	65	65	0.00038462	2.1893	3744.2	3159.3	11839	7257	3590	3247	11453	7427.7	1	1	1	1	14611000	2				33	10909;10910	True;True	11227;11228	21137;21138	23619;23620	23619;23620
BCG_RS18165;BB988_RS19165	BCG_RS18165;BB988_RS19165	1;1	1;1	1;1	;	2	1	1	1	2	2	2	49.578	449	449;449	0.00038506	2.215	986.1	1164.6	635.12	1119.1	951.93	1135.7	685.73	1088.3	1	1	1	1	2116700	1				34	13449	TRUE	13838	25512	28342	28342
BCG_RS21580;Rv3479;BB988_RS19180	BCG_RS21580;Rv3479;BB988_RS19180	2;2;2	2;2;2	2;2;2	;;	3	2	2	2	4.3	4.3	4.3	50.02	464	464;1021;1082	0	3.8079	2385	2242.1	2273.6	4858.4	2291.2	2225.2	2353.1	4701.3	1	1	1	1	15054000	2				35	9521;10573	True;True	9802;10876	18445;20481	20667;22899	20667;22899
BB988_RS20665;Rv3753c	BB988_RS20665;Rv3753c	4;3	4;3	1;0	;	2	4	4	1	27.7	27.7	11.6	18.619	173	173;166	0	34.491	36187	39088	43089	21431	34862	38519	43257	22326	5	5	5	5	292230000	6				36	171;2418;3083;5034	True;True;True;True	178;2516;3196;5192	383;384;5022;6327;9806	440;441;442;5644;7150;11017	442;5644;7150;11017
Rv3879c;BB988_RS21380	Rv3879c;BB988_RS21380	9;9	9;9	9;9	;	2	9	9	9	17.4	17.4	17.4	74.491	729	729;729	0	90.196	35583	37604	41439	10298	34285	37081	41436	11701	12	11	11	10	199620000	17				37	5;78;2160;2226;7965;9972;10422;13466;14084	True;True;True;True;True;True;True;True;True	6;82;2251;2318;8210;10259;10721;13856;14490	9;10;171;172;4525;4526;4670;15505;19280;20160;20161;20162;20163;25538;25539;26623;26624	9;10;193;194;5105;5106;5257;17408;21577;22546;22547;22548;22549;28369;28370;29525;29526	10;194;5106;5257;17408;21577;22547;28369;29525
BCG_RS00010+BCG_RS00170	BCG_RS00010+BCG_RS00170	15	1	1		1	15	1	1	38.6	3.7	3.7	42.055	402	402	0	13.146	1423	951.29	1712.9	19240	1359.5	975.51	1979	18268	2	2	2	2	15455000	2				38	1207;1824;3498;5190;10401;10545;10881;10933;11164;11480;11517;14872;15895;16087;17451	False;True;False;False;False;False;False;False;False;False;False;False;False;False;False	1242;1890;3613;5353;10700;10848;11197;11251;11486;11810;11851;15284;16335;16529;17923	2480;2481;2482;3818;3819;7019;7020;10089;10090;10091;10092;20116;20117;20118;20438;20439;20440;21078;21188;21189;21190;21191;21607;22205;22262;22263;28003;29867;29868;29869;30209;30210;30211;32854;32855;32856;32857	2806;2807;2808;4312;4313;7918;7919;11330;11331;11332;11333;22500;22501;22502;22503;22853;22854;22855;23557;23558;23672;23673;23674;23675;24120;24121;24777;24836;24837;31038;33088;33089;33090;33458;33459;33460;33461;33462;33463;36374;36375;36376;36377	2807;4313;7919;11333;22501;22853;23558;23673;24121;24777;24837;31038;33088;33458;36375
Rv0003;BCG_RS00015+BCG_RS00175	Rv0003;BCG_RS00015+BCG_RS00175	8;8	8;8	8;8	;	2	8	8	8	23.9	23.9	23.9	42.212	385	385;385	0	36.617	17241	16207	23062	17676	16563	16154	22967	17824	5	5	5	6	120160000	12				39	2799;3019;7561;7595;8410;9517;16795;17735	True;True;True;True;True;True;True;True	2906;3131;7794;7829;8667;9798;17255;18208	5790;6236;14701;14702;14778;14779;16351;16352;16353;18436;31604;33323	6543;7049;16498;16499;16589;16590;18334;18335;18336;20658;34981;36875	6543;7049;16499;16589;18335;20658;34981;36875
Rv3920c;BCG_RS00140+BCG_RS20400	Rv3920c;BCG_RS00140+BCG_RS20400	6;6	6;6	6;6	;	2	6	6	6	42.8	42.8	42.8	20.558	187	187;187	0	85.755	26535	23476	17638	28820	25463	23325	18476	28087	9	9	9	9	278710000	14				40	2930;4492;6604;9116;9275;12816	True;True;True;True;True;True	3041;4639;6802;9397;9556;13193	6057;6058;6059;8799;8800;12792;12793;12794;12795;17748;17749;18025;24462	6850;6851;6852;9876;9877;9878;14344;14345;14346;14347;19893;19894;20197;27191	6850;9876;14345;19894;20197;27191
BCG_RS00165+BCG_RS00005;Rv0001	BCG_RS00165+BCG_RS00005;Rv0001	10;9	10;9	10;9	;	2	10	10	10	20.1	20.1	20.1	56.585	507	507;507	0	40.185	29742	29679	37295	24278	28602	29425	37259	24738	6	7	6	7	1056700000	14				41	2120;3592;4998;5337;5634;8618;12091;12437;12826;15737	True;True;True;True;True;True;True;True;True;True	2211;3710;5154;5503;5806;8882;12460;12810;13203;16175	4460;7198;9734;9735;10339;10859;16737;23255;23862;24476;29592;29593;29594	5031;5032;8109;10941;10942;11605;12161;18771;25914;26571;27206;32778;32779;32780	5031;8109;10941;11605;12161;18771;25914;26571;27206;32778
BCG_RS00185+BCG_RS00025	BCG_RS00185+BCG_RS00025	28	28	1		1	28	28	1	42.1	42.1	2.7	74.106	675	675	0	141.95	171550	152610	155010	158160	164630	152000	157580	156930	36	37	36	37	2779000000	60				42	169;2878;3497;3564;3680;4013;4625;5027;5982;6968;7060;9271;9336;9341;9965;10138;10820;12963;13003;13238;13277;13381;13382;13458;14671;15703;16822;16958	True;True;True;True;True;True;True;True;True;True;True;True;True;True;True;True;True;True;True;True;True;True;True;True;True;True;True;True	176;2988;3612;3680;3801;4149;4773;5184;6157;7178;7274;9552;9617;9622;10252;10429;11136;13343;13383;13626;13665;13769;13770;13848;15081;16141;17282;17420	381;5937;5938;7016;7017;7018;7148;7149;7150;7362;7939;7940;9028;9029;9790;9791;9792;11505;13522;13523;13524;13525;13709;13710;18019;18130;18131;18139;18140;19270;19604;19605;20964;20965;20966;24680;24681;24750;25129;25130;25131;25132;25197;25198;25199;25382;25383;25526;25527;25528;27637;29530;29531;31643;31644;31897;31898;31899	438;6705;6706;6707;7915;7916;7917;8053;8054;8055;8285;8915;8916;10132;10133;10999;11000;11001;11002;12880;15154;15155;15156;15157;15379;15380;20191;20320;20321;20329;20330;21567;21926;21927;23431;23432;23433;27432;27433;27505;27915;27916;27917;27918;27988;27989;27990;28190;28191;28356;28357;28358;30636;32711;32712;35021;35022;35306;35307;35308	438;6706;7917;8055;8285;8916;10133;10999;12880;15154;15380;20191;20320;20330;21567;21926;23433;27432;27505;27916;27990;28190;28191;28356;30636;32712;35022;35306
BCG_RS00190+BCG_RS00030	BCG_RS00190+BCG_RS00030	27	1	1		1	27	1	1	36	2.7	2.7	92.344	838	838	0	61.002	1350.3	1029.9	2111.4	12500	1292.6	1047.8	2250.7	11916	2	2	2	2	67451000	3				43	2356;2591;2986;3370;3495;4724;6863;7172;7265;7647;7678;7717;7821;8310;8670;8681;9549;10613;11021;11100;11823;13065;13575;14184;14423;16724;17109	False;False;False;False;False;False;False;False;False;False;False;False;False;False;False;False;False;False;False;False;False;False;False;True;False;False;False	2451;2694;3097;3483;3610;4875;7071;7395;7490;7885;7886;7919;7959;8066;8567;8935;8946;9830;10921;10922;11339;11420;11421;12192;13446;13969;14592;14831;17183;17575	4898;4899;5392;6164;6165;6166;6783;6784;7012;7013;9201;9202;9203;13338;13926;13927;13928;14114;14115;14116;14117;14118;14119;14877;14878;14879;14880;14955;14956;14957;15046;15047;15048;15049;15050;15051;15254;15255;15256;15257;16164;16830;16831;16832;16833;16834;16835;16858;16859;18498;18499;20590;20591;21358;21359;21492;21493;21494;21495;21496;22842;24842;25735;26803;26804;27227;27228;27229;3147…	5507;5508;6103;6967;6968;6969;7650;7651;7911;7912;10324;10325;10326;14955;14956;15615;15616;15617;15825;15826;15827;15828;15829;15830;15831;15832;15833;16693;16694;16695;16696;16791;16792;16793;16893;16894;16895;16896;16897;16898;16899;16900;17130;17131;17132;17133;17134;18128;18873;18874;18875;18876;18877;18878;18879;18880;18907;18908;20734;20735;23015;23016;23854;23855;23993;23994;23995;23996;2…	5508;6103;6967;7650;7912;10324;14955;15616;15833;16694;16793;16899;17133;18128;18878;18908;20735;23015;23855;23995;25465;27602;28573;29722;30196;34836;35632	4;5;6	141;754;804
BCG_RS00215+BCG_RS00055	BCG_RS00215+BCG_RS00055	2	2	1		1	2	2	1	22.8	22.8	13.1	15.681	145	145	0	43.855	7065.2	7210.4	11872	19333	6798.5	7159.3	11891	18843	6	5	5	6	694330000	8				44	6918;14077	True;True	7126;14483	13439;13440;26610;26611;26612	15062;15063;15064;15065;15066;29511;29512;29513	15062;29511
Rv0013;BCG_RS00240+BCG_RS00080	Rv0013;BCG_RS00240+BCG_RS00080	3;3	3;3	3;3	;	2	3	3	3	10.3	10.3	10.3	24.627	232	232;232	0	5.3097	30486	29052	25871	32953	29295	28772	26629	32389	4	4	4	4	101270000	6				45	2089;13817;17711	True;True;True	2178;14214;18184	4400;4401;4402;26160;33288;33289	4961;4962;4963;29022;36838;36839	4961;29022;36838
Rv0018c;BCG_RS00265	Rv0018c;BCG_RS00265	10;10	10;10	10;10	;	2	10	10	10	23.7	23.7	23.7	53.811	514	514;514	0	105.56	28477	29074	42229	89819	27402	28844	42950	86936	16	16	17	17	1014100000	30				46	1241;1869;2021;3330;3478;4805;9022;9906;10134;16672	True;True;True;True;True;True;True;True;True;True	1276;1937;2108;3443;3593;4957;9300;10192;10424;17130	2547;2548;2549;3924;3925;3926;4274;4275;6711;6712;6713;6978;9366;9367;17550;17551;17552;17553;17554;17555;19168;19169;19594;31343;31344;31345	2879;2880;2881;4436;4437;4438;4821;4822;7565;7566;7567;7871;10527;10528;10529;19678;19679;19680;19681;19682;19683;19684;21449;21450;21916;34686;34687;34688;34689;34690	2879;4437;4821;7565;7871;10528;19682;21450;21916;34689
BCG_RS00275	BCG_RS00275	16	3	3		1	16	3	3	52.2	13.4	13.4	56.003	521	521	0	64.863	198.33	0	0	6084.7	186.92	0	0	6014.4	1	0	0	5	294030000	8				47	4304;4642;5624;6674;6686;6744;7252;7804;7813;7896;8052;9288;10098;10696;12615;17911	False;False;False;False;False;False;False;False;False;False;True;False;False;False;True;True	4448;4790;5795;6872;6884;6944;7476;8049;8058;8141;8299;9569;10386;11009;12990;18387	8462;8463;9053;10839;10840;12923;12924;12925;12944;12945;12946;12947;12948;12949;13073;14085;15217;15218;15219;15220;15221;15241;15242;15396;15397;15398;15657;18040;19520;19521;19522;20746;20747;24151;24152;33628;33629;33630	9500;9501;10158;10159;10160;12141;12142;14489;14490;14491;14492;14493;14513;14514;14515;14516;14517;14518;14519;14520;14521;14522;14656;14657;14658;14659;14660;15795;17080;17081;17082;17083;17084;17085;17116;17117;17285;17286;17287;17288;17289;17290;17571;17572;20213;21833;21834;21835;23192;23193;23194;26870;26871;37207;37208;37209;37210	9501;10160;12141;14492;14520;14658;15795;17083;17117;17286;17571;20213;21835;23194;26871;37210
Rv0029;BCG_RS00325	Rv0029;BCG_RS00325	2;2	2;2	2;2	;	2	2	2	2	6.3	6.3	6.3	39.591	365	365;365	0	15.336	9674.9	9916.7	7303.5	6390.2	9310.4	9763.3	7573.3	6344.4	4	4	4	3	59308000	5				48	2696;15420	True;True	2801;15855	5593;5594;5595;5596;29029	6326;6327;6328;6329;32161	6329;32161
BCG_RS00410	BCG_RS00410	11	11	1		1	11	11	1	38.7	38.7	5.7	39.982	367	367	0	130.27	27821	26749	52624	268130	26721	26711	55345	255950	21	21	24	26	2079400000	35				49	1015;2255;4149;6805;7233;8220;13432;13955;14011;15110;17978	True;True;True;True;True;True;True;True;True;True;True	1044;2348;4289;7006;7007;7457;8471;13821;14358;14417;15533;18455	2053;2054;4716;4717;8163;13193;13194;13195;13196;13197;13198;14048;14049;14050;14051;15983;15984;15985;15986;15987;15988;25479;25480;26407;26508;28429;28430;28431;28432;33754;33755	2312;2313;2314;5306;5307;9157;14799;14800;14801;14802;14803;14804;15755;15756;15757;15758;15759;17926;17927;17928;17929;17930;17931;28299;28300;28301;29294;29407;31494;31495;31496;31497;31498;37340;37341	2314;5306;9157;14801;15758;17929;28301;29294;29407;31495;37341	7	345
Rv0048c;BCG_RS00420	Rv0048c;BCG_RS00420	9;9	9;9	9;9	;	2	9	9	9	31.8	31.8	31.8	30.817	289	289;289	0	18.771	39952	38448	44435	58553	38393	38160	45083	57465	12	13	13	12	665110000	20				50	2893;3993;6145;6735;7690;8739;11266;12467;13682	True;True;True;True;True;True;True;True;True	3004;4128;6328;6934;7931;9004;11589;12840;14077	5974;7899;11849;11850;11851;11852;13050;14984;14985;14986;16966;16967;21793;21794;21795;21796;23911;25920;25921	6750;8865;13260;13261;13262;13263;14632;16823;16824;16825;19034;19035;24330;24331;24332;24333;24334;26620;28769;28770	6750;8865;13260;14632;16824;19035;24332;26620;28770
BCG_RS00440;Rv0052	BCG_RS00440;Rv0052	6;5	6;5	6;5	;	2	6	6	6	33.5	33.5	33.5	23.011	212	212;187	0	14.481	7787.1	7776.3	9401.6	14916	7489.8	7705.6	9557.9	14550	3	3	3	3	103350000	8				51	2420;4308;11215;16682;16718;17068	True;True;True;True;True;True	2518;4452;11538;17141;17177;17533	5024;8468;21703;31375;31451;31452;31453;32114	5646;9506;24227;34734;34813;34814;34815;35544	5646;9506;24227;34734;34813;35544
Rv0058;BCG_RS00470	Rv0058;BCG_RS00470	2;2	2;2	2;2	;	2	2	2	2	4	4	4	96.916	874	874;874	0	12.421	729.5	797.72	1493.2	4308.2	702.99	791.96	1523	4143.7	2	2	2	2	17766000	3				52	2908;4886	True;True	3019;5039	6001;9506;9507	6778;10681;10682	6778;10681
Rv0062;BCG_RS00495	Rv0062;BCG_RS00495	5;5	5;5	5;5	;	2	5	5	5	14.5	14.5	14.5	39.973	380	380;380	0	17.021	8584.6	7928.4	21750	9035.2	8244.3	8019.4	21100	9584.4	2	2	2	2	59804000	8				53	3856;5971;11754;17419;17548	True;True;True;True;True	3987;6146;12118;17891;18020	7676;7677;11491;22735;32803;33026;33027	8632;8633;8634;12866;25354;36316;36565;36566	8632;12866;25354;36316;36566
BCG_RS00520	BCG_RS00520	25	25	1		1	25	25	1	35	35	2.3	82.535	745	745	0	323.31	177190	162870	206740	138360	170150	162280	206640	140700	37	36	37	37	4585200000	64				54	973;2833;3064;3075;3224;3366;6843;6936;7774;7926;8458;8516;8517;8726;9200;9351;10425;11111;11887;12528;14674;14802;14882;16624;16838	True;True;True;True;True;True;True;True;True;True;True;True;True;True;True;True;True;True;True;True;True;True;True;True;True	1002;2940;3176;3188;3337;3479;7049;7144;8018;8171;8716;8777;8778;8991;9481;9632;10724;11432;12256;12901;15084;15213;15294;17080;17298	1966;1967;1968;5847;5848;6300;6319;6549;6776;6777;6778;6779;13292;13293;13294;13470;13471;15152;15443;16432;16433;16540;16541;16542;16543;16544;16545;16939;16940;16941;16942;17909;17910;18168;18169;20168;21513;21514;21515;21516;21517;21518;21519;22937;24010;24011;27642;27643;27644;27864;27865;28020;28021;28022;28023;31244;31245;31246;31247;31665	2211;2212;2213;2214;6608;6609;7122;7142;7387;7643;7644;7645;7646;14905;14906;14907;15097;15098;15099;17007;17337;17338;18426;18427;18545;18546;18547;18548;18549;18550;18999;19000;19001;19002;20069;20070;20372;20373;22554;24017;24018;24019;24020;24021;24022;24023;24024;25568;26726;26727;30641;30642;30643;30879;30880;31055;31056;31057;31058;34575;34576;34577;34578;35043	2214;6609;7122;7142;7387;7646;14907;15099;17007;17338;18426;18547;18549;19001;20070;20373;22554;24017;25568;26727;30642;30880;31055;34576;35043	8;9	355;358
BCG_RS00530	BCG_RS00530	9	8	1		1	9	8	1	34.7	32	7.6	32.413	303	303	0	129.42	30439	29740	40752	46787	29264	29557	40905	46179	11	11	11	11	1016600000	20				55	23;284;435;6690;9628;10528;15477;17027;17185	True;True;True;True;True;True;False;True;True	25;293;446;6888;9913;10831;15912;17489;17654	56;57;58;59;607;910;911;12955;12956;12957;12958;18647;18648;18649;20405;29125;29126;29127;32029;32030;32369	61;62;63;64;693;1022;1023;14529;14530;14531;14532;14533;14534;20895;20896;20897;22819;32261;32262;32263;35446;35447;35834	61;693;1023;14532;20895;22819;32263;35447;35834
Rv0070c;BCG_RS00540	Rv0070c;BCG_RS00540	8;8	8;8	8;8	;	2	8	8	8	18.4	18.4	18.4	45.525	425	425;425	0	28.702	47538	46317	55156	32937	45700	45953	55238	33780	7	7	7	7	162340000	11				56	3140;6547;6643;8632;11112;11437;17513;17831	True;True;True;True;True;True;True;True	3253;6743;6841;8896;11433;11761;17985;18307	6416;12672;12860;16760;21520;21521;22119;22120;32967;33495	7245;14215;14216;14420;18795;24025;24026;24686;24687;36500;37059	7245;14215;14420;18795;24025;24687;36500;37059
Rv0075;BCG_RS00565	Rv0075;BCG_RS00565	8;8	8;8	8;8	;	2	8	8	8	26.2	26.2	26.2	42.765	390	390;390	0	33.312	31015	27441	41964	15170	29763	27470	41423	16323	8	7	9	7	134010000	11				57	560;1475;1620;2474;3179;6082;15944;17143	True;True;True;True;True;True;True;True	574;1524;1678;2576;3292;6258;16385;17609	1158;3052;3053;3373;5159;6482;11716;29944;29945;32269;32270	1295;3446;3447;3806;5837;7318;13113;33169;33170;35725;35726	1295;3447;3806;5837;7318;13113;33170;35726
Rv0078;BCG_RS00580	Rv0078;BCG_RS00580	4;4	4;4	4;4	;	2	4	4	4	24.4	24.4	24.4	21.924	201	201;201	0	38.274	5929.1	5951.8	8200.3	9304.8	5695.6	5906.3	8196.5	9188.5	3	4	3	4	89410000	8				58	4219;4378;6135;7768	True;True;True;True	4361;4523;6317;8012	8308;8309;8607;8608;11828;15141;15142;15143	9322;9323;9660;9661;13235;16996;16997;16998	9323;9661;13235;16997
Rv0087;BCG_RS00635	Rv0087;BCG_RS00635	3;3	3;3	3;3	;	2	3	3	3	6.1	6.1	6.1	53.489	492	492;492	0	9.1165	3142.9	3038	4194.1	11257	3021	3021.6	4312	10841	1	1	1	1	27407000	3				59	1767;9599;15890	True;True;True	1831;9883;16330	3693;18597;29860	4173;20843;33080	4173;20843;33080
Rv0092;BCG_RS00660	Rv0092;BCG_RS00660	7;7	7;7	7;7	;	2	7	7	7	8.5	8.5	8.5	78.85	761	761;761	0	10.044	16638	16605	19179	20477	16003	16445	19382	20275	3	3	3	3	38672000	7				60	498;1592;2697;3266;3583;13269;13987	True;True;True;True;True;True;True	511;1650;2802;3379;3700;13657;14393	1039;3326;5597;6622;7178;25180;26468	1164;3757;6330;7470;8086;27971;29365	1164;3757;6330;7470;8086;27971;29365
Rv0093c;BCG_RS00665	Rv0093c;BCG_RS00665	3;3	3;3	3;3	;	2	3	3	3	11.7	11.7	11.7	29.631	282	282;282	0	4.7756	768.01	328.48	827.29	1337.8	730.21	355.19	820.15	1304.2	1	1	1	1	39271000	3				61	2166;2951;15747	True;True;True	2257;3062;16185	4538;6094;29609	5120;6889;32795	5120;6889;32795
Rv0103c;BCG_RS00715	Rv0103c;BCG_RS00715	9;9	9;9	9;9	;	2	9	9	9	14.9	14.9	14.9	77.509	752	752;752	0	36.174	6154.2	5960.7	13714	19539	5915.7	5984.6	13584	19126	8	8	8	8	93599000	11				62	1363;1611;3014;3311;3981;7467;13700;14837;15224	True;True;True;True;True;True;True;True;True	1405;1669;3126;3424;4115;7697;14096;15249;15649	2822;3360;6229;6681;7880;14508;14509;14510;25962;27945;28617	3191;3792;7042;7533;8846;16270;16271;16272;28811;30976;31696	3191;3792;7042;7533;8846;16272;28811;30976;31696
Rv0104;BCG_RS00720	Rv0104;BCG_RS00720	3;3	3;3	3;3	;	2	3	3	3	10.9	10.9	10.9	53.45	504	504;504	0	7.9184	0	0	0	0	0	0	0	0	0	0	0	0	10882000	4				63	629;1014;10035	True;True;True	647;1043;10322	1287;2051;2052;19410	1455;2310;2311;21720	1455;2310;21720
Rv0118c;BCG_RS00795	Rv0118c;BCG_RS00795	5;5	5;5	5;5	;	2	5	5	5	8.1	8.1	8.1	61.171	582	582;582	0	13.351	5443	4977.2	6051.7	12904	5226.3	4958.6	6203.6	12487	1	1	1	1	87277000	7				64	390;6026;6276;10513;11960	True;True;True;True;True	400;6201;6465;10816;12329	818;11591;11592;11593;12125;20375;23052	926;12975;12976;12977;13574;22787;25691	926;12976;13574;22787;25691
Rv0124;BCG_RS00825	Rv0124;BCG_RS00825	1;1	1;1	1;1	;	2	1	1	1	2.9	2.9	2.9	40.89	487	487;538	0	2.9345	0	0	0	0	0	0	0	0	0	0	0	0	2596200	1				65	10296	TRUE	10590	19887	22239	22239
Rv0143c;BCG_RS00920	Rv0143c;BCG_RS00920	2;2	2;2	2;2	;	2	2	2	2	6.3	6.3	6.3	50.807	492	492;492	0	15.548	0	0	215.39	292.64	0	0	207.52	286.94	0	0	1	1	78735000	3				66	9621;10645	True;True	9906;10957	18637;18638;20647	20885;20886;23077	20886;23077
BCG_RS01005;Rv0157A	BCG_RS01005;Rv0157A	1;1	1;1	1;1	;	2	1	1	1	39	39	39	4.6971	41	41;42	0.0065669	1.1982	0	0	348.37	0	0	0	348.37	0	0	0	1	0	11857000	2				67	7593	TRUE	7827	14770;14771	16580;16581	16580
Rv0160c;BCG_RS01020	Rv0160c;BCG_RS01020	1;1	1;1	1;1	;	2	1	1	1	2.6	2.6	2.6	53.054	502	502;502	0	7.6095	860.67	259.41	1217.9	839.51	816.21	300.97	1175.8	851.98	1	1	1	1	6449900	1				68	16837	TRUE	17297	31664	35042	35042
Rv0162c;BCG_RS01030	Rv0162c;BCG_RS01030	8;8	8;8	8;8	;	2	8	8	8	30	30	30	39.365	383	383;383	0	77.125	4852.9	4362.5	3843.3	5606.7	4653.8	4335.8	3970.1	5483.9	3	4	4	4	70659000	8				69	1709;8447;9771;10777;12478;13798;15033;17030	True;True;True;True;True;True;True;True	1770;8705;10056;11091;12851;14195;15455;17492	3557;16409;18922;20898;23925;26124;28299;32035	4017;18396;21185;23362;26634;28984;31359;35452	4017;18396;21185;23362;26634;28984;31359;35452
BCG_RS01045;Rv0165c;BB988_RS00925	BCG_RS01045;Rv0165c;BB988_RS00925	2;1;1	2;1;1	2;1;1	;;	3	2	2	2	7.7	7.7	7.7	29.747	271	271;223;271	0	8.0726	2480.4	1944.3	2325.3	12558	2375.4	1957	2507.7	11981	2	2	2	2	8063300	3				70	6778;17787	True;True	6978;18261	13140;33417;33418	14741;36976;36977	14741;36976
Rv0166;BCG_RS01050	Rv0166;BCG_RS01050	12;12	12;12	12;12	;	2	12	12	12	24.2	24.2	24.2	59.905	554	554;554	0	130.61	80744	76202	123090	31538	77570	76069	120980	35698	20	20	22	20	1163300000	29				71	1686;1874;8468;11503;12550;13052;13268;16250;16484;17053;17373;17642	True;True;True;True;True;True;True;True;True;True;True;True	1746;1942;8727;11837;12925;13433;13656;16698;16937;17517;17518;17844;18114	3507;3508;3936;3937;16456;16457;16458;16459;22244;22245;24044;24822;24823;25179;30501;30956;30957;30958;30959;32082;32083;32084;32726;32727;33182	3954;3955;3956;3957;3958;3959;4448;4449;18454;18455;18456;18457;24817;24818;26761;27582;27583;27970;33771;34264;34265;34266;34267;35503;35504;35505;36231;36232;36730	3957;4449;18455;24818;26761;27582;27970;33771;34264;35505;36231;36730	10	372
Rv0169;BCG_RS01065;Rv0589;BCG_RS03235	Rv0169;BCG_RS01065	10;10;1;1	10;10;1;1	10;10;1;1	;	4	10	10	10	24	24	24	47.786	454	454;454;404;404	0	34.156	40547	36792	54282	43529	38927	36772	54014	43750	6	6	6	6	378920000	18				72	1252;2606;5660;6675;6685;11912;15829;16999;17723;17967	True;True;True;True;True;True;True;True;True;True	1287;1288;2710;5832;6873;6883;12281;16268;17461;18196;18444	2570;2571;2572;2573;5417;5418;5419;10899;10900;12926;12927;12943;22985;29755;31977;31978;33305;33734	2906;2907;2908;2909;6131;6132;6133;12204;12205;14494;14495;14512;25618;32964;35391;35392;36855;37320	2908;6133;12204;14494;14512;25618;32964;35392;36855;37320	11	58
Rv0170;BCG_RS01070	Rv0170;BCG_RS01070	9;9	9;9	9;9	;	2	9	9	9	22.5	22.5	22.5	37.727	346	346;346	0	63.441	45918	42280	58696	60144	44096	42179	58766	59647	13	13	13	12	350780000	17				73	1752;2384;2885;3916;9228;10013;15090;15906;17879	True;True;True;True;True;True;True;True;True	1815;2481;2996;4048;9509;10300;15513;16346;18355	3660;3661;4957;4958;5960;5961;5962;7778;7779;7780;17959;19360;28392;29886;29887;33575;33576	4137;4138;5572;5573;6736;6737;6738;8738;8739;8740;20127;21668;31456;33108;33109;37145;37146	4138;5573;6738;8740;20127;21668;31456;33108;37146
Rv0171;BCG_RS01075;Rv0591;BCG_RS03245	Rv0171;BCG_RS01075	11;11;1;1	11;11;1;1	11;11;1;1	;	4	11	11	11	20	20	20	53.817	515	515;515;481;481	0	35.778	65924	62910	88573	65245	63350	62636	88216	65922	11	11	11	11	794930000	23				74	422;5875;5884;6845;8260;8389;8792;9367;13202;14581;14919	True;True;True;True;True;True;True;True;True;True;True	433;6048;6057;7051;8516;8646;9057;9648;13589;14989;15332	883;884;885;886;11292;11293;11311;11312;11313;13299;16075;16076;16077;16078;16307;16308;17073;17074;18193;25072;25073;27493;28088	995;996;997;998;12650;12651;12672;12673;12674;14912;18032;18033;18034;18035;18286;18287;19147;19148;20398;27857;27858;30484;31130	998;12651;12673;14912;18034;18287;19147;20398;27857;30484;31130
Rv0174;BCG_RS01090	Rv0174;BCG_RS01090	5;5	5;5	5;5	;	2	5	5	5	12.4	12.4	12.4	54.037	515	515;515	0	34.223	10284	9257	14888	15972	9872.2	9269.5	14830	15811	5	5	5	5	413030000	14				75	6883;7530;8884;13919;16897	True;True;True;True;True	7091;7762;9154;14322;17359	13376;13377;13378;14631;14632;17262;17263;17264;17265;26346;26347;31772;31773	14994;14995;14996;16415;16416;19370;19371;19372;19373;29224;29225;35158;35159;35160	14994;16416;19370;29225;35159
Rv0179c;BCG_RS01115	Rv0179c;BCG_RS01115	5;5	5;5	5;5	;	2	5	5	5	20.6	20.6	20.6	39.16	369	369;369	0	56.828	9202.5	8076	7699.3	6630.3	8829.6	8045.3	7839.8	6636.6	3	3	3	3	87159000	6				76	1828;2029;6977;10949;14115	True;True;True;True;True	1894;2116;7187;11267;14521	3828;4286;4287;13535;21219;26678	4325;4833;4834;15167;23704;29584	4325;4834;15167;23704;29584
Rv0186;BCG_RS01150	Rv0186;BCG_RS01150	7;7	7;7	7;7	;	2	7	7	7	13.6	13.6	13.6	73.519	691	691;691	0	33.147	31165	28500	30680	11715	29912	28352	30783	12546	8	9	9	9	186600000	11				77	7003;8506;10734;12012;13527;13866;15907	True;True;True;True;True;True;True	7213;8767;11047;12381;13919;14265;16347	13584;13585;13586;16526;20812;20813;23137;25647;26253;29888;29889	15233;15234;15235;18529;23265;23266;25781;28482;29123;33110;33111	15234;18529;23265;25781;28482;29123;33110
Rv0187;BCG_RS01160	Rv0187;BCG_RS01160	8;8	8;8	8;8	;	2	8	8	8	39.1	39.1	39.1	23.097	220	220;220	0	71.753	30106	27868	31322	25205	28914	27717	31566	25327	7	7	7	7	496960000	14				78	6081;6211;6627;7742;8342;12859;14944;17186	True;True;True;True;True;True;True;True	6257;6398;6825;7985;8599;13237;15358;17655	11715;11993;11994;12834;12835;12836;12837;15097;16229;24513;28129;32370;32371	13112;13427;13428;14390;14391;14392;14393;14394;16948;18200;27248;31176;35835;35836	13112;13428;14394;16948;18200;27248;31176;35835
BCG_RS01185;Rv0192	BCG_RS01185;Rv0192	2;2	2;2	2;2	;	2	2	2	2	10.8	10.8	10.8	36.567	352	352;366	0	36.554	250.6	0	0	2753.1	236.19	0	0	2602.1	1	0	0	1	13946000	2				79	1920;14706	True;True	1990;15116	4036;27702	4558;30704	4558;30704
Rv0205;BCG_RS01250	Rv0205;BCG_RS01250	3;3	3;3	3;3	;	2	3	3	3	10.9	10.9	10.9	38.038	367	367;367	0	15.058	4798.5	5406.4	5382.1	11179	4607.8	5309.9	5571.1	10825	2	3	3	3	27547000	4				80	6464;13273;17414	True;True;True	6657;13661;17886	12484;25188;25189;32798	13990;27979;27980;36311	13990;27980;36311
Rv0210;BCG_RS01275	Rv0210;BCG_RS01275	2;2	2;2	2;2	;	2	2	2	2	4.9	4.9	4.9	52.346	492	492;492	0.00038358	2.1439	285.71	504	274.13	963.62	279.03	483.35	303.77	923.96	1	1	1	1	4209800	2				81	12836;15497	True;True	13213;15932	24486;29165	27217;32305	27217;32305
Rv0214;BCG_RS01295	Rv0214;BCG_RS01295	5;5	5;5	5;5	;	2	5	5	5	12.7	12.7	12.7	58.888	537	537;537	0	36.527	11668	11580	14217	25434	11214	11481	14489	24723	8	9	9	9	168650000	12				82	4598;5565;13685;16229;16334	True;True;True;True;True	4745;5736;14080;16677;16784	8984;8985;10740;10741;10742;25930;25931;30467;30468;30469;30669;30670	10084;10085;12038;12039;12040;28779;28780;33735;33736;33737;33956;33957	10084;12040;28780;33736;33956
BCG_RS01300;BB988_RS01180	BCG_RS01300;BB988_RS01180	5;4	5;4	5;4	;	2	5	5	5	18.8	18.8	18.8	41.963	388	388;379	0	17.81	1216.6	1603.2	1310.7	10912	1177.7	1547.9	1502	10377	3	2	3	4	124680000	8				83	4017;5330;7592;8662;10567	True;True;True;True;True	4153;5496;7826;8926;10870	7944;10324;10325;14767;14768;14769;16811;20472	8920;11588;11589;16577;16578;16579;18851;22890	8920;11588;16579;18851;22890
BCG_RS01310;Rv0217c	BCG_RS01310;Rv0217c	7;6	7;6	7;6	;	2	7	7	7	25.2	25.2	25.2	32.22	302	302;302	0	35.848	6688.6	5797.2	10559	12439	6416.1	5832	10490	12264	4	4	4	4	152010000	10				84	3007;8346;10113;13605;15076;15165;15614	True;True;True;True;True;True;True	3118;8603;10403;13999;15499;15588;16050	6200;16235;19551;25785;28372;28373;28512;29380;29381;29382	7003;18206;21865;28624;31434;31435;31584;32550;32551;32552	7003;18206;21865;28624;31435;31584;32552
Rv0220;BCG_RS01325	Rv0220;BCG_RS01325	5;5	5;5	5;5	;	2	5	5	5	13.4	13.4	13.4	44.307	403	403;413	0	28.015	12656	11170	11634	8042	12144	11133	11752	8159.9	4	4	4	4	75414000	6				85	3279;3751;5940;6865;15081	True;True;True;True;True	3392;3873;6114;7073;15504	6640;7478;11429;13343;13344;28379	7489;8417;12793;14961;14962;31442	7489;8417;12793;14962;31442
Rv0227c;BCG_RS01360	Rv0227c;BCG_RS01360	14;14	14;14	14;14	;	2	14	14	14	38	38	38	45.527	421	421;421	0	163.2	110240	105860	114710	101200	105950	105000	115970	101160	23	23	23	23	1171200000	33				86	984;2011;5108;5831;5920;6608;6609;7012;7880;10160;10773;14607;14684;17841	True;True;True;True;True;True;True;True;True;True;True;True;True;True	1013;2098;5271;6003;6094;6806;6807;7224;8125;10451;11087;15015;15094;18317	1985;4258;9946;9947;9948;11200;11201;11202;11203;11394;11395;11396;12799;12800;12801;12802;12803;13619;13620;13621;13622;15371;19650;20890;27536;27661;27662;27663;33511	2232;2233;4802;11167;11168;11169;12548;12549;12550;12551;12758;12759;12760;14351;14352;14353;14354;14355;14356;15275;15276;15277;15278;15279;15280;17257;21976;23354;30528;30662;30663;30664;37078	2233;4802;11167;12549;12760;14352;14356;15275;17257;21976;23354;30528;30663;37078
BCG_RS01395;Rv0233	BCG_RS01395;Rv0233	9;8	9;8	9;8	;	2	9	9	9	34.1	34.1	34.1	35.634	314	314;314	0	53.197	48390	43935	56959	36458	46458	43828	56850	37159	8	8	8	7	193880000	13				87	3295;5699;5984;8126;9978;10894;11664;12393;17736	True;True;True;True;True;True;True;True;True	3408;5871;6159;8375;10265;11211;12015;12766;18209	6661;10968;11507;15792;15793;19288;19289;21103;21104;22536;22537;23784;33324	7512;12275;12882;17714;17715;21585;21586;23583;23584;25124;25125;26489;36876	7512;12275;12882;17715;21586;23584;25125;26489;36876
Rv0236c;BCG_RS01410	Rv0236c;BCG_RS01410	4;4	4;4	4;4	;	2	4	4	4	4.4	4.4	4.4	146.28	1400	1400;1400	0	9.3227	2859.7	2479.2	2999.1	7129.6	2743.2	2451.5	3086.9	6882.8	4	3	4	4	10487000	4				88	239;16523;16625;17805	True;True;True;True	246;16976;17081;18280	530;31033;31248;33448	611;34345;34579;37009	611;34345;34579;37009
Rv0237;BCG_RS01420	Rv0237;BCG_RS01420	7;7	7;7	7;7	;	2	7	7	7	21.9	21.9	21.9	39.518	388	388;388	0	17.671	11952	10097	15665	20140	11460	10147	15678	19788	4	4	4	4	158010000	9				89	499;5388;5707;7215;7364;13312;13797	True;True;True;True;True;True;True	512;5554;5879;7439;7590;13700;14194	1040;10435;10982;10983;14016;14296;25262;25263;26123	1165;11711;12291;12292;15719;16030;28058;28059;28983	1165;11711;12292;15719;16030;28059;28983
Rv0240;BCG_RS01435	Rv0240;BCG_RS01435	1;1	1;1	1;1	;	2	1	1	1	6.9	6.9	6.9	16.426	145	145;145	0.0065814	1.2402	0	0	0	0	0	0	0	0	0	0	0	0	2779800	1				90	7962	TRUE	8207	15502	17405	17405
Rv0244c;BCG_RS01455	Rv0244c;BCG_RS01455	15;15	15;15	12;12	;	2	15	15	12	28.5	28.5	24.2	66.045	611	611;611	0	143.61	96445	90664	99958	107000	92653	90060	101270	105930	19	19	20	20	906340000	32				91	1727;2849;2850;2974;7046;7614;7748;9515;11930;12194;16067;16081;16563;16728;17316	True;True;True;True;True;True;True;True;True;True;True;True;True;True;True	1788;2957;2958;3085;7259;7849;7991;7992;9796;12299;12564;16509;16523;17018;17187;17785	3596;5879;5880;6142;6143;6144;13688;14812;14813;14814;15106;15107;15108;15109;18434;23008;23009;23441;23442;30179;30180;30200;31111;31112;31113;31114;31479;31480;32623;32624	4060;6642;6643;6943;6944;6945;15358;16625;16626;16627;16628;16958;16959;16960;16961;20656;25643;25644;26119;26120;26121;33428;33429;33449;34425;34426;34427;34428;34843;34844;36106;36107	4060;6642;6643;6945;15358;16626;16958;20656;25643;26120;33428;33449;34428;34843;36106	12	162
Rv0265c;BCG_RS01560	Rv0265c;BCG_RS01560	3;3	3;3	3;3	;	2	3	3	3	11.2	11.2	11.2	35.284	330	330;330	0	28.732	7788.7	6395.1	7832.8	6881.1	7464.6	6417.6	7868.9	6880.1	3	3	3	3	93015000	7				92	1771;13705;13796	True;True;True	1835;14101;14193	3702;3703;25967;26120;26121;26122	4186;4187;4188;28816;28980;28981;28982	4186;28816;28982
BCG_RS01585	BCG_RS01585	18	18	1		1	18	18	1	39.1	39.1	1.8	59.906	560	560	0	120.69	67625	61736	210520	124150	64930	62860	203900	127500	27	25	27	27	2101300000	46				93	1139;2592;2872;3771;5363;5739;7007;7447;8552;8708;8746;9101;9310;12173;12398;14628;16237;17372	True;True;True;True;True;True;True;True;True;True;True;True;True;True;True;True;True;True	1172;2695;2982;3895;5529;5911;7217;7676;8814;8973;9011;9382;9591;12543;12771;15037;16685;17842;17843	2323;2324;2325;2326;5393;5924;5925;5926;5927;5928;7515;7516;7517;10382;10383;10384;10385;11041;13596;14449;14450;14451;16611;16904;16981;16982;16983;16984;17709;17710;18077;18078;18079;23407;23791;27568;27569;27570;30479;30480;32723;32724;32725	2616;2617;2618;2619;6104;6689;6690;6691;6692;6693;6694;8457;8458;8459;11652;11653;11654;11655;11656;12358;15247;16196;16197;16198;16199;18619;18957;19049;19050;19051;19052;19850;19851;20253;20254;20255;26081;26496;30563;30564;30565;33747;33748;36228;36229;36230	2619;6104;6691;8458;11653;12358;15247;16198;18619;18957;19052;19850;20253;26081;26496;30565;33748;36228	13	65
Rv0275c;BCG_RS01610	Rv0275c;BCG_RS01610	4;4	4;4	4;4	;	2	4	4	4	12	12	12	25.949	241	241;241	0	4.047	5844.8	5436.7	4846	8591	5613.9	5392.4	5026.5	8352.8	1	1	1	1	166740000	4				94	1256;7584;14849;15470	True;True;True;True	1292;7818;15261;15905	2581;14752;27970;29110	2920;16561;31004;32246	2920;16561;31004;32246
Rv0280;BCG_RS01645	Rv0280;BCG_RS01645	4;4	4;4	4;4	;	2	4	4	4	7.6	7.6	7.6	54.707	536	536;536	0	47.366	16856	15574	14913	10654	16188	15464	15145	10786	5	5	5	5	255870000	7				95	2140;2355;6077;9221	True;True;True;True	2231;2450;6253;9502	4494;4896;4897;11707;17944;17945;17946	5073;5505;5506;13102;20109;20110;20111	5073;5505;13102;20111
BCG_RS01655	BCG_RS01655	24	24	1		1	24	24	1	50.6	50.6	2.1	68.048	631	631	0	323.31	209630	198620	163160	121260	201440	196620	167450	122330	45	44	43	40	4980000000	68				96	671;1336;1728;2010;2537;3306;5756;6974;9011;9189;9417;9821;10571;11529;11866;13563;13758;14083;14220;14475;14567;14791;15553;15721	True;True;True;True;True;True;True;True;True;True;True;True;True;True;True;True;True;True;True;True;True;True;True;True	690;1376;1789;2097;2639;3419;5928;7184;9289;9470;9698;10106;10107;10874;11864;12235;13957;14155;14489;14628;14883;14975;15202;15988;16159	1374;1375;1376;1377;2748;2749;3597;4254;4255;4256;4257;5276;5277;5278;5279;6674;6675;11069;11070;11071;13532;17531;17893;17894;18273;18274;19010;19011;19012;19013;19014;19015;19016;19017;20477;20478;22287;22911;22912;25713;26059;26060;26620;26621;26622;26861;26862;27297;27298;27299;27469;27470;27471;27472;27845;27846;27847;27848;29260;29261;29562;29563	1554;1555;1556;1557;3099;3100;4061;4798;4799;4800;4801;5968;5969;5970;5971;7525;7526;12392;12393;12394;12395;12396;12397;15164;19658;20053;20054;20483;20484;21283;21284;21285;21286;21287;21288;21289;21290;22895;22896;24865;25541;25542;28550;28915;28916;29521;29522;29523;29524;29783;29784;29785;30268;30269;30270;30458;30459;30460;30461;30860;30861;30862;30863;32407;32408;32743;32744;32745	1556;3100;4061;4799;5970;7526;12394;15164;19658;20054;20483;21288;22895;24865;25542;28550;28916;29524;29784;30269;30459;30862;32407;32743	14	607
BCG_RS01665	BCG_RS01665	35	1	1		1	35	1	1	33.2	0.5	0.5	145.2	1330	1330	1	-2	0	0	0	0	0	0	0	0	0	0	0	0	29050000	1	+			97	1350;1830;2176;2939;3424;3846;3879;4696;5157;6171;6381;7176;7607;8124;9046;9639;9759;9881;10014;10222;10258;10527;12807;12842;12980;13014;13806;14032;14175;15531;15554;15642;16564;17339;17825	False;False;False;False;False;False;False;False;False;False;False;False;False;False;True;False;False;False;False;False;False;False;False;False;False;False;False;False;False;False;False;False;False;False;False	1392;1896;2267;3050;3538;3976;4010;4846;5320;6356;6573;7399;7841;8373;9324;9924;10044;10167;10301;10515;10552;10830;13184;13220;13360;13394;14203;14438;14582;15966;15989;16078;17019;17808;18300;18301	2790;2791;2792;2793;2794;3830;3831;4558;6070;6071;6072;6073;6875;6876;7653;7654;7712;7713;9147;10034;11904;11905;11906;11907;12337;13934;13935;13936;13937;13938;14799;15790;17603;18674;18675;18676;18677;18901;19122;19123;19124;19125;19361;19362;19363;19364;19748;19749;19750;19813;19814;20403;20404;24450;24451;24493;24704;24705;24706;24707;24765;24766;26141;26539;26781;26782;26783;26784;26785;2678…	3151;3152;3153;3154;3155;4327;4328;4329;5140;6863;6864;6865;6866;7760;7761;8608;8609;8671;8672;10264;11267;13323;13324;13325;13326;13822;13823;15624;15625;15626;15627;15628;15629;16612;17712;19739;20925;20926;20927;20928;20929;20930;21163;21399;21400;21401;21402;21669;21670;21671;21672;22081;22082;22083;22084;22150;22151;22152;22816;22817;22818;27179;27180;27226;27457;27458;27459;27460;27461;2746…	3155;4327;5140;6866;7760;8609;8672;10264;11267;13323;13822;15629;16612;17712;19739;20929;21163;21399;21670;22084;22152;22816;27179;27226;27460;27522;29001;29438;29702;32370;32409;32598;34431;36146;37050	15	1054
Rv0290;BCG_RS01695	Rv0290;BCG_RS01695	7;7	7;7	7;7	;	2	7	7	7	15.5	15.5	15.5	47.943	472	472;472	0	53	76073	74385	66342	57348	73138	73537	67843	57390	18	17	18	18	3092800000	31				98	4759;5844;10443;11051;13630;15568;17238	True;True;True;True;True;True;True	4910;6017;10742;11370;11371;14024;16003;17707	9277;9278;9279;11232;11233;11234;11235;11236;11237;11238;11239;11240;11241;11242;20206;20207;21409;21410;21411;25829;25830;29284;29285;32484;32485;32486	10420;10421;10422;10423;10424;12586;12587;12588;12589;12590;12591;12592;12593;12594;12595;12596;12597;22600;22601;22602;23908;23909;23910;28671;28672;32433;32434;35959;35960;35961;35962	10424;12591;22601;23910;28672;32433;35962	16	22
BCG_RS01705	BCG_RS01705	9	9	1		1	9	9	1	31.1	31.1	4.5	35.933	331	331	0	92.585	48340	44918	46337	49099	46430	44618	47109	48633	13	13	14	14	1243400000	21				99	2127;4743;7092;8107;8245;8877;9804;12933;16793	True;True;True;True;True;True;True;True;True	2218;4894;7306;8356;8501;9146;10089;13312;17253	4471;9239;9240;13765;15760;15761;16045;16046;17246;17247;18981;18982;24631;24632;24633;24634;31602	5043;5044;10372;10373;15443;17679;17680;17681;17996;17997;19349;19350;19351;21251;21252;27378;27379;27380;27381;27382;34979	5043;10372;15443;17680;17996;19349;21251;27380;34979
Rv0293c;BCG_RS01710	Rv0293c;BCG_RS01710	6;6	6;6	6;6	;	2	6	6	6	14.8	14.8	14.8	43.97	400	400;400	0	16.762	6377.5	5460.8	7731.1	11081	6116.4	5475.1	7784.6	10845	3	3	3	3	73966000	8				100	1526;7525;8155;9986;11462;11601	True;True;True;True;True;True	1579;7757;8405;10273;11789;11944	3163;14615;14616;14617;15849;19303;22172;22414	3575;16398;16399;16400;17774;21601;24742;24996	3575;16399;17774;21601;24742;24996
Rv0312;BCG_RS01805	Rv0312;BCG_RS01805	3;3	3;3	3;3	;	2	3	3	3	8.2	8.2	8.2	64.143	620	620;620	0	53.168	1407.8	1193.7	1475.7	1472.5	1350	1195.4	1484.7	1462.7	2	2	2	2	24247000	3				101	2824;8646;17848	True;True;True	2931;8910;18324	5829;16783;33524	6590;18819;37092	6590;18819;37092
Rv0314c;BCG_RS01815	Rv0314c;BCG_RS01815	3;3	3;3	3;3	;	2	3	3	3	26.8	26.8	26.8	22.531	220	220;220	0	53.075	1635.1	1625	1662.9	937.48	1572.5	1607.6	1678.1	944.21	2	2	2	1	102330000	4				102	2351;4883;8963	True;True;True	2446;5036;9238	4886;4887;9502;17418	5495;5496;10677;19536	5496;10677;19536
Rv0323c;BCG_RS01865	Rv0323c;BCG_RS01865	2;2	2;2	2;2	;	2	2	2	2	9.9	9.9	9.9	24.211	223	223;223	0	12.875	4023.9	3581.8	4785.4	5420.6	3861.8	3579.1	4807.5	5353.3	1	1	1	1	24319000	2				103	6922;12942	True;True	7130;13322	13445;24650	15071;27401	15071;27401
Rv0324;BCG_RS01870	Rv0324;BCG_RS01870	6;6	6;6	6;6	;	2	6	6	6	23	23	23	24.121	226	226;226	0	21.165	13906	11672	15636	22977	13332	11709	15791	22468	3	3	3	3	145440000	11				104	326;6226;10831;12929;12964;13577	True;True;True;True;True;True	336;6413;11147;13308;13344;13971	699;700;701;12020;12021;12022;20983;24626;24682;25737;25738	800;801;802;13455;13456;13457;23452;27373;27434;28575;28576	800;13456;23452;27373;27434;28576
BCG_RS01875;Rv0325;Rv0326	BCG_RS01875;Rv0325	3;2;1	3;2;1	3;2;1	;	3	3	3	3	20.5	20.5	20.5	25.17	229	229;74;151	0	6.9884	1128.1	1429.6	944.71	4972.1	1090.8	1391	1016.6	4744.9	2	2	1	2	11146000	3				105	1413;16374;16753	True;True;True	1456;16825;17212	2916;30739;31524	3293;34031;34895	3293;34031;34895
Rv0329c;BCG_RS01890	Rv0329c;BCG_RS01890	3;3	3;3	3;3	;	2	3	3	3	17.3	17.3	17.3	21.993	208	208;208	0	9.2827	8463.1	7848.2	9237.8	4000.5	8128.3	7808.9	9232.5	4224.8	3	3	3	3	21547000	4				106	2399;8329;11283	True;True;True	2497;8586;11606	4988;16197;16198;21825	5607;18162;18163;24366	5607;18163;24366
Rv0332;BCG_RS01905	Rv0332;BCG_RS01905	6;6	6;6	6;6	;	2	6	6	6	22.2	22.2	22.2	28.62	261	261;261	0	16.999	20478	20418	27857	32909	19692	20265	27979	32433	7	8	8	8	465780000	15				107	3965;6582;7708;9817;10213;12108	True;True;True;True;True;True	4099;6779;6780;7949;10102;10506;12478	7859;7860;12753;12754;12755;12756;12757;12758;15023;19001;19002;19736;23295	8823;8824;8825;8826;14303;14304;14305;14306;14307;14308;16868;21273;21274;22068;25963	8825;14306;16868;21274;22068;25963	17	232
Rv0342;BCG_RS01955	Rv0342;BCG_RS01955	9;9	9;9	9;9	;	2	9	9	9	14.7	14.7	14.7	70.082	640	640;640	0	155.95	26162	25149	53999	22204	25144	25221	52709	23580	7	7	7	7	753190000	18				108	1341;4786;5783;8992;9665;13411;13652;15942;17103	True;True;True;True;True;True;True;True;True	1381;4938;5955;9267;9950;13799;14047;16383;17569	2758;2759;9324;9325;9326;9327;11120;17484;17485;18729;25433;25434;25866;25867;29940;29941;32179	3112;3113;10476;10477;10478;10479;12457;19608;19609;20983;28248;28249;28250;28711;28712;33165;33166;35617	3113;10477;12457;19609;20983;28248;28711;33166;35617
Rv0351;BCG_RS02000	Rv0351;BCG_RS02000	7;7	7;7	7;7	;	2	7	7	7	24.7	24.7	24.7	24.532	235	235;235	0	17.342	33618	32027	38504	68358	32305	31823	39271	66460	9	9	9	9	1639000000	20				109	3946;7927;8419;12361;12917;15520;16709	True;True;True;True;True;True;True	4080;8172;8676;12734;13296;15955;17168	7826;7827;15444;15445;16368;16369;23741;23742;23743;24601;24602;24603;29200;29201;29202;29203;31436;31437	8789;8790;17339;17340;18352;18353;26443;26444;26445;27343;27344;27345;32342;32343;32344;32345;32346;34797;34798;34799	8790;17339;18352;26445;27345;32346;34799
Rv0352;BCG_RS02005	Rv0352;BCG_RS02005	15;15	15;15	15;15	;	2	15	15	15	43.8	43.8	43.8	41.345	395	395;395	0	151.83	53863	52510	58999	93762	51777	52056	60200	91472	18	19	20	21	1198900000	35				110	1353;2867;3440;3729;5450;7137;7484;8882;9555;9977;12893;13581;14052;15681;15705	True;True;True;True;True;True;True;True;True;True;True;True;True;True;True	1395;2977;3554;3851;5618;7358;7716;9152;9836;10264;13272;13975;14458;16118;16143	2802;2803;2804;5915;5916;5917;6905;6906;7433;7434;10538;13856;14540;17255;17256;17257;17258;18509;18510;19287;24564;24565;25742;25743;25744;26567;29491;29492;29534	3169;3170;3171;6680;6681;6682;7793;7794;8359;8360;8361;11821;15537;15538;16304;19359;19360;19361;19362;19363;19364;19365;19366;20745;20746;21584;27300;27301;28580;28581;28582;29466;32671;32672;32715	3171;6682;7794;8360;11821;15537;16304;19361;20746;21584;27300;28582;29466;32671;32715
Rv0364;BCG_RS02060	Rv0364;BCG_RS02060	1;1	1;1	1;1	;	2	1	1	1	6.2	6.2	6.2	24.489	227	227;227	0	6.1897	1880.9	2085.3	2170.1	3900.5	1813.1	2050.8	2230.9	3790.9	1	1	1	1	3825500	1				111	11843	TRUE	12212	22873	25498	25498
Rv0377;BCG_RS02125	Rv0377;BCG_RS02125	3;3	3;3	3;3	;	2	3	3	3	10	10	10	33.636	321	321;321	0	2.7441	0	0	0	0	0	0	0	0	0	0	0	0	11417000	3				112	3021;6900;12555	True;True;True	3133;7108;12930	6239;13409;24054	7054;15028;26771	7054;15028;26771
Rv0392c;BCG_RS02195	Rv0392c;BCG_RS02195	9;9	9;9	9;9	;	2	9	9	9	18.9	18.9	18.9	50.385	470	470;470	0	49.531	96113	88981	89709	29009	92308	88390	90264	31727	13	13	13	13	612290000	19				113	2287;7396;8760;11582;12918;14853;14875;16274;16429	True;True;True;True;True;True;True;True;True	2380;7624;9025;11922;13297;15265;15287;16724;16882	4776;14349;14350;17010;22376;22377;22378;24604;27976;27977;28007;30546;30547;30548;30849;30850;30851;30852	5371;16085;16086;19080;19081;24955;24956;24957;27346;31010;31011;31042;33818;33819;33820;34149;34150;34151;34152	5371;16086;19080;24956;27346;31011;31042;33818;34150
Rv0404;BCG_RS02260	Rv0404;BCG_RS02260	13;13	13;13	12;12	;	2	13	13	12	26.3	26.3	25.1	63.843	585	585;585	0	106.69	47476	44382	66022	136430	45599	44281	67016	132120	17	18	18	18	523660000	22				114	1305;2604;4408;6746;7720;8580;9081;12128;12131;14240;14701;14735;17424	True;True;True;True;True;True;True;True;True;True;True;True;True	1345;2707;2708;4554;6946;7962;8842;9360;12498;12501;14648;15111;15145;17896	2679;2680;5412;5413;8657;8658;13077;15057;16666;16667;17664;17665;17666;17667;23329;23332;23333;26895;27692;27754;32810;32811	3023;3024;6126;6127;9713;9714;14664;16907;18691;18692;19804;19805;19806;19807;25998;26001;26002;29821;30694;30762;36324;36325	3024;6126;9713;14664;16907;18692;19807;25998;26001;29821;30694;30762;36324	18	23
Rv0408;BCG_RS02285	Rv0408;BCG_RS02285	13;13	13;13	13;13	;	2	13	13	13	25.7	25.7	25.7	72.948	690	690;690	0	69.441	31700	27856	37937	41978	30417	27845	38064	41499	11	10	11	11	204600000	15				115	719;1416;2309;2617;3051;4022;6048;6126;6859;7085;9136;9323;13195	True;True;True;True;True;True;True;True;True;True;True;True;True	740;1459;2403;2721;3163;4158;6223;6307;7066;7299;9417;9604;13582	1479;1480;2921;4811;5442;6284;7952;11641;11811;13329;13754;17778;17779;18112;25062	1676;1677;3299;5411;6156;7105;8928;13029;13218;14944;15429;19927;19928;20297;27847	1676;3299;5411;6156;7105;8928;13029;13218;14944;15429;19928;20297;27847
Rv0412c;BCG_RS02305	Rv0412c;BCG_RS02305	10;10	10;10	10;10	;	2	10	10	10	26.2	26.2	26.2	47.115	439	439;439	0	229.2	42345	40341	45008	65356	40691	40047	45845	63935	11	11	11	11	319790000	14				116	613;2433;4038;6391;9780;12600;12863;13921;14852;17607	True;True;True;True;True;True;True;True;True;True	630;2531;4175;6583;10065;12975;13241;14324;15264;18079	1248;5048;5049;7974;12355;18935;18936;24127;24520;26349;27974;27975;33119;33120	1403;5670;5671;8951;13842;21202;21203;26846;27255;29227;31008;31009;36664;36665	1403;5671;8951;13842;21202;26846;27255;29227;31008;36665
Rv0419;BCG_RS02340	Rv0419;BCG_RS02340	4;4	4;4	4;4	;	2	4	4	4	10.8	10.8	10.8	52.949	498	498;498	0	23.927	21388	19282	20565	17800	20531	19197	20805	17812	5	5	5	5	106650000	5				117	1853;3903;9238;11761	True;True;True;True	1920;4035;9519;12127	3883;7758;17971;22750;22751	4391;8717;20139;25370;25371	4391;8717;20139;25370
Rv0425c;BCG_RS02370	Rv0425c;BCG_RS02370	7;7	7;7	7;7	;	2	7	7	7	5.3	5.3	5.3	159.77	1539	1539;1539	0	55.228	3636	3804	4357.3	6818.1	3500.5	3756.9	4440.1	6653.5	3	3	3	3	53777000	8				118	162;811;1618;13570;14785;16331;16737	True;True;True;True;True;True;True	169;833;1676;13964;15196;16781;17196	368;1644;3370;25727;25728;27834;30665;31495	422;1861;3803;28564;28565;30848;33951;34859	422;1861;3803;28565;30848;33951;34859
BCG_RS02385	BCG_RS02385	10	1	1		1	10	1	1	37.7	4	4	32.592	302	302	0	7.1344	372.21	839.96	993.55	25361	367.05	805.13	1370.6	24096	1	1	1	2	50683000	3				119	111;514;3773;4202;10395;10522;12985;14289;16489;17764	False;False;False;False;False;True;False;False;False;False	115;527;3897;4344;10694;10825;13365;14697;16942;18238	245;246;1074;1075;7520;7521;8273;20107;20396;20397;20398;24713;24714;26984;26985;30971;33382;33383	277;278;1201;1202;8462;8463;9285;22491;22809;22810;22811;27468;27469;29917;29918;34280;36940;36941	278;1201;8463;9285;22491;22810;27468;29917;34280;36940
BCG_RS02400	BCG_RS02400	2	1	1		1	2	1	1	12.8	7.9	7.9	16.865	164	164	0	6.7094	421.86	354.04	781.05	18994	404.45	358.34	1061.8	17990	1	1	1	1	81036000	2				120	2470;17272	False;True	2572;17741	5154;32555;32556	5832;36033;36034	5832;36033
Rv0434;BCG_RS02415	Rv0434;BCG_RS02415	2;2	2;2	2;2	;	2	2	2	2	11.5	11.5	11.5	23.75	217	217;217	0	4.46	0	0	0	0	0	0	0	0	0	0	0	0	20687000	2				121	3082;5422	True;True	3195;5590	6326;10492	7149;11771	7149;11771
Rv0436c;BCG_RS02430	Rv0436c;BCG_RS02430	2;2	2;2	2;2	;	2	2	2	2	5.2	5.2	5.2	31.218	286	286;286	0.0022413	1.6291	0	0	0	0	0	0	0	0	0	0	0	0	60634000	2				122	5527;8738	True;True	5697;9003	10666;16965	11958;19033	11958;19033
BCG_RS02440;Rv0438c	BCG_RS02440;Rv0438c	5;4	5;4	5;4	;	2	5	5	5	15.1	15.1	15.1	42.003	405	405;405	0	14.166	10174	9073.5	8279.3	44335	9764.5	9020.5	9051.4	42302	2	2	3	3	70275000	6				123	691;804;3151;12578;17012	True;True;True;True;True	711;826;3264;12953;17474	1416;1633;1634;6431;24090;32003	1599;1849;1850;7261;26808;35420	1599;1850;7261;26808;35420
BCG_RS02460;Rv0442c	BCG_RS02460;Rv0442c	1;1	1;1	1;1	;	2	1	1	1	4.2	4.2	4.2	46.32	479	479;487	0	6.4533	0	0	0	0	0	0	0	0	0	0	0	0	2405800	1				124	13938	TRUE	14341	26379	29266	29266
Rv0444c;BCG_RS02470	Rv0444c;BCG_RS02470	3;3	3;3	3;3	;	2	3	3	3	19.4	19.4	19.4	23.883	232	232;232	0	22.758	6751.8	5141	6126.8	5203.9	6463	5185.5	6160.4	5212.8	3	3	3	3	176600000	6				125	7535;12094;15433	True;True;True	7767;12463;15868	14644;23259;29043;29044;29045;29046	16433;25918;32175;32176;32177;32178	16433;25918;32175
Rv0448c;BCG_RS02490	Rv0448c;BCG_RS02490	4;4	4;4	4;4	;	2	4	4	4	17.2	17.2	17.2	25.598	221	221;229	0	14.51	1952.4	1909.2	2977.4	40352	1877	1901.1	3566.2	38283	3	3	3	3	68737000	6				126	3964;5713;6915;9754	True;True;True;True	4098;5885;7123;10039	7858;10989;13435;13436;18892;18893	8822;12299;15058;15059;21154;21155	8822;12299;15059;21154
Rv0457c;BCG_RS02545	Rv0457c;BCG_RS02545	8;8	8;8	8;8	;	2	8	8	8	15.5	15.5	15.5	74.463	673	673;676	0	55.374	10355	9372.3	13769	17307	9940.7	9368.1	13804	17019	5	5	5	5	219090000	14				127	5734;6620;6854;8457;11978;15095;15623;15888	True;True;True;True;True;True;True;True	5906;6818;7061;8715;12347;15518;16059;16328	11027;11028;12819;12820;13320;13321;13322;16431;23083;28398;29399;29400;29856;29857	12341;12342;14373;14374;14934;14935;14936;18425;25725;31462;32570;32571;33076;33077	12341;14373;14935;18425;25725;31462;32571;33076
Rv0465c;BCG_RS02585	Rv0465c;BCG_RS02585	6;6	6;6	6;6	;	2	6	6	6	15.6	15.6	15.6	53.071	474	474;474	0	48.766	294.5	827.28	1400.7	5381.9	289.95	793.21	1454.9	5154.1	1	2	2	2	39823000	7				128	1653;8406;11057;11367;12915;17578	True;True;True;True;True;True	1711;8663;11377;11690;13294;18050	3437;3438;16346;21423;21988;24599;33076	3875;3876;18329;23922;24537;27341;36619	3876;18329;23922;24537;27341;36619
Rv0472c;BCG_RS02625	Rv0472c;BCG_RS02625	6;6	6;6	6;6	;	2	6	6	6	25.2	25.2	25.2	26.417	234	234;234	0	32.478	31521	30045	50403	50956	30284	30000	50078	50583	9	10	10	10	282420000	14				129	5137;5964;8856;11897;12977;17288	True;True;True;True;True;True	5300;6139;9124;12266;13357;17757	9994;11475;11476;11477;17187;17188;17189;22957;22958;24700;32584;32585;32586	11222;12846;12847;12848;19276;19277;19278;25589;25590;27453;36065;36066;36067;36068	11222;12848;19278;25590;27453;36066
Rv0484c;BCG_RS02685	Rv0484c;BCG_RS02685	7;7	7;7	7;7	;	2	7	7	7	33.1	33.1	33.1	26.416	251	251;251	0	66.209	32667	29948	29854	44747	31368	29714	30623	43728	9	8	9	9	498190000	12				130	3918;5577;6436;7033;11047;15689;15835	True;True;True;True;True;True;True	4050;5748;6629;7246;11366;16126;16274	7782;10760;12438;12439;13667;21403;21404;21405;29506;29507;29764;29765	8742;12059;13938;13939;15336;23902;23903;23904;32687;32688;32975;32976	8742;12059;13939;15336;23902;32687;32976
BCG_RS02715;Rv0490	BCG_RS02715;Rv0490	7;6	7;6	7;6	;	2	7	7	7	19	19	19	44.764	410	410;410	0	18.231	14308	11925	9781.1	19097	13716	11904	10231	18520	3	3	3	3	43474000	8				131	4233;5555;6807;8127;10548;12227;15442	True;True;True;True;True;True;True	4375;5726;7009;8376;10851;12598;15877	8329;8330;10726;13201;15794;20443;23489;29063	9343;9344;12024;14807;17716;22858;26169;32196	9344;12024;14807;17716;22858;26169;32196
Rv0491;BCG_RS02720	Rv0491;BCG_RS02720	4;4	4;4	4;4	;	2	4	4	4	20.3	20.3	20.3	24.849	227	227;227	0	80.022	35217	33414	13619	16936	33838	32934	15096	16662	5	5	5	5	117730000	7				132	6584;8163;12884;17240	True;True;True;True	6782;8414;13263;17709	12760;15866;15867;24551;24552;32488;32489	14310;17792;17793;27287;27288;35964;35965	14310;17792;27288;35965
Rv0492c;BCG_RS02725	Rv0492c;BCG_RS02725	9;9	9;9	9;9	;	2	9	9	9	13.7	13.7	13.7	66.153	629	629;629	0	24.274	22804	24537	30205	9857.2	21958	24218	30069	10767	4	5	5	5	72077000	11				133	587;1222;1223;2137;13822;14125;15589;17473;17571	True;True;True;True;True;True;True;True;True	602;1257;1258;2228;14219;14531;16025;17945;18043	1207;1208;2510;2511;2512;4488;26167;26695;29346;32898;33061	1358;1359;2840;2841;2842;5067;29030;29602;32513;36422;36602	1358;2840;2842;5067;29030;29602;32513;36422;36602
Rv0500;BCG_RS02770	Rv0500;BCG_RS02770	6;6	6;6	6;6	;	2	6	6	6	26.8	26.8	26.8	30.171	295	295;295	0	103.97	59926	54911	60926	59878	57542	54639	61618	59521	13	13	13	13	1066400000	20				134	516;1964;3806;11474;12666;15787	True;True;True;True;True;True	529;2047;2048;3930;11803;11804;13041;13042;16226	1079;1080;1081;1082;1083;4153;4154;7587;22195;22196;22197;24227;24228;24229;24230;29678;29679	1206;1207;1208;1209;1210;1211;1212;4686;4687;8537;24766;24767;24768;26949;26950;26951;26952;32870;32871;32872	1208;4686;8537;24766;26950;32872	19;20;21	126;221;274
Rv0512;BCG_RS02840	Rv0512;BCG_RS02840	8;8	8;8	8;8	;	2	8	8	8	23.1	23.1	23.1	34.871	329	329;329	0	96.358	26383	24272	35032	73955	25335	24230	35628	71583	12	12	12	12	635130000	16				135	20;494;4438;7332;11170;13879;15415;15791	True;True;True;True;True;True;True;True	22;507;4584;7558;11493;14281;15850;16230	47;48;49;1030;1031;1032;1033;8711;8712;14238;21620;26281;29019;29020;29693	50;51;52;53;1155;1156;1157;1158;9780;9781;15963;24135;29155;32150;32151;32890	52;1158;9781;15963;24135;29155;32151;32890
Rv0538;BCG_RS02975	Rv0538;BCG_RS02975	3;3	3;3	3;3	;	2	3	3	3	6.8	6.8	6.8	55.075	548	548;548	0	27.119	8372.2	9158.2	4067.2	20552	8067.9	8956.4	4708.1	19620	4	4	4	4	92160000	5				136	10062;13743;16765	True;True;True	10349;14140;17225	19451;26029;31556;31557;31558	21762;28882;34930;34931;34932	21762;28882;34931
BCG_RS02995;Rv0542c	BCG_RS02995;Rv0542c	7;6	7;6	7;6	;	2	7	7	7	23.7	23.7	23.7	38.415	380	380;362	0	23.377	6751	5813.8	5174.9	13967	6475.3	5782	5440.5	13450	2	1	1	2	113090000	10				137	4922;5519;6131;8272;14894;16393;17924	True;True;True;True;True;True;True	5076;5689;6312;8528;15306;16844;18400	9575;9576;9577;10655;11820;16099;28041;28042;30781;33653	10751;10752;10753;11946;13227;18059;31079;31080;34075;37233	10751;11946;13227;18059;31079;34075;37233
BCG_RS03025;Rv0548c	BCG_RS03025;Rv0548c	11;10	11;10	11;10	;	2	11	11	11	44.7	44.7	44.7	33.363	300	300;314	0	61.329	22786	23561	19937	35272	21919	23233	20733	34295	7	10	9	9	757930000	17				138	3483;4733;8137;10219;11185;11733;12629;13016;13378;13648;15529	True;True;True;True;True;True;True;True;True;True;True	3598;4884;8386;10512;11508;12092;13004;13396;13766;14043;15964	6986;9223;15811;15812;19744;21645;21646;21647;21648;22688;24170;24768;25375;25860;29219	7879;10353;17733;17734;22077;24165;24166;24167;24168;24169;25305;26890;27524;28183;28704;28705;32362	7879;10353;17734;22077;24166;25305;26890;27524;28183;28705;32362
Rv0552;BCG_RS03045	Rv0552;BCG_RS03045	10;10	10;10	10;10	;	2	10	10	10	18.7	18.7	18.7	57.339	534	534;534	0	35.532	40402	38522	44896	60278	38824	38260	45549	59130	6	6	6	6	315860000	17				139	1501;2527;8959;9928;11136;11971;13477;15339;16188;16319	True;True;True;True;True;True;True;True;True;True	1552;2629;9234;10214;11457;12340;13867;15771;16633;16769	3118;5263;17413;17414;19210;19211;21563;23073;25555;25556;28876;28877;30386;30387;30638	3526;3527;5954;19531;19532;21502;21503;24071;25715;28386;28387;31996;31997;31998;33644;33645;33921	3527;5954;19531;21503;24071;25715;28387;31997;33645;33921
BCG_RS03065;Rv0556	BCG_RS03065;Rv0556	2;1	2;1	2;1	;	2	2	2	2	10.5	10.5	10.5	18.8	171	171;171	0	13.419	0	0	0	0	0	0	0	0	0	0	0	0	2593900	2				140	13344;14127	True;True	13732;14533	25313;26701	28114;29609	28114;29609
Rv0567;BCG_RS03125	Rv0567;BCG_RS03125	4;4	4;4	4;4	;	2	4	4	4	11.2	11.2	11.2	37.143	339	339;339	0	66.75	10400	11006	9856.9	6125.8	10015	10835	10039	6263.3	2	2	2	2	25405000	4				141	2992;3460;7741;8810	True;True;True;True	3103;3575;7984;9076	6175;6951;15096;17112	6978;7843;16947;19197	6978;7843;16947;19197
Rv0568;BCG_RS03130	Rv0568;BCG_RS03130	6;6	6;6	6;6	;	2	6	6	6	13.3	13.3	13.3	50.687	472	472;472	0	32.346	20716	18965	27961	25768	19892	18944	27868	25698	6	6	5	5	157730000	8				142	110;697;979;4197;15308;16492	True;True;True;True;True;True	114;717;1008;4338;15737;16945	244;1426;1977;1978;8260;28800;30974	276;1610;2223;2224;2225;9271;31908;34283	276;1610;2224;9271;31908;34283
BCG_RS03145;Rv0571c	BCG_RS03145;Rv0571c	6;5	6;5	6;5	;	2	6	6	6	16.5	16.5	16.5	46.621	443	443;443	0	45.108	12310	11465	12037	21886	11824	11389	12372	21264	5	5	5	5	68241000	7				143	98;6867;9983;10185;16440;17116	True;True;True;True;True;True	102;7075;10270;10477;16893;17582	206;13347;19295;19691;30878;32203;32204	228;14965;21593;22021;34180;35642;35643	228;14965;21593;22021;34180;35643
BCG_RS03150;Rv0572c	BCG_RS03150;Rv0572c	2;1	2;1	2;1	;	2	2	2	2	15	15	15	12.777	113	113;113	0	2.8604	2928.3	3334.6	3750.9	17363	2824.5	3277.8	4010.5	16591	2	2	2	2	10753000	2				144	8799;13960	True;True	9065;14364	17090;26415	19164;29303	19164;29303
Rv0575c;BCG_RS03165	Rv0575c;BCG_RS03165	2;2	2;2	2;2	;	2	2	2	2	4.6	4.6	4.6	43.398	388	388;389	0.0011312	1.8517	0	0	0	0	0	0	0	0	0	0	0	0	6505300	2				145	11228;11780	True;True	11551;12148	21724;22784	24249;25405	24249;25405
Rv0604;BCG_RS03310	Rv0604;BCG_RS03310	2;2	2;2	2;2	;	2	2	2	2	9.5	9.5	9.5	32.887	316	316;316	0	10.062	6192.8	5055.4	5666.7	8123.9	5934.6	5069.8	5769	7950.7	3	3	3	3	86473000	4				146	471;6177	True;True	483;6362	977;978;11917	1094;1095;13336;13337	1095;13337
Rv0610c;BCG_RS03350	Rv0610c;BCG_RS03350	2;2	2;2	2;2	;	2	2	2	2	7	7	7	42.639	385	385;385	0	6.8779	0	0	0	0	0	0	0	0	0	0	0	0	5350900	2				147	10140;15609	True;True	10431;16045	19608;29372	21930;32542	21930;32542
Rv0620;BCG_RS03400	Rv0620;BCG_RS03400	5;5	5;5	5;5	;	2	5	5	5	16.8	16.8	16.8	37.572	363	363;363	0	32.98	19856	19288	21673	32069	19087	19103	22077	31352	4	3	4	4	60126000	7				148	511;1085;4461;6881;15377	True;True;True;True;True	524;1118;4607;7089;15811	1063;1064;2228;8746;13372;13373;28953	1189;1190;2511;9820;14990;14991;32077	1190;2511;9820;14991;32077
Rv0631c;BCG_RS03460	Rv0631c;BCG_RS03460	9;9	9;9	9;9	;	2	9	9	9	8.4	8.4	8.4	119.5	1097	1097;1097	0	34.47	24705	21258	26980	15097	23696	21275	26920	15565	9	9	9	9	79386000	12				149	1905;3685;4544;5867;8802;9513;10021;13832;17374	True;True;True;True;True;True;True;True;True	1975;3807;4691;6040;9068;9794;10308;14230;17845	4010;7370;8886;11279;17103;18432;19383;19384;19385;19386;26195;32728	4529;8293;9973;12634;19188;20654;21693;21694;21695;21696;29060;36233	4529;8293;9973;12634;19188;20654;21695;29060;36233
Rv0632c;BCG_RS03465	Rv0632c;BCG_RS03465	11;11	11;11	11;11	;	2	11	11	11	43.3	43.3	43.3	24.355	231	231;231	0	72.903	162980	144710	146490	182130	156410	144130	149530	179180	35	34	34	35	3756800000	45				150	577;1202;4003;4546;6610;8796;9240;13311;13387;14018;15995	True;True;True;True;True;True;True;True;True;True;True	591;1237;4138;4139;4693;6808;9061;9062;9521;13699;13775;14424;16436	1184;1185;2466;2467;2468;7921;7922;7923;8888;8889;8890;8891;12804;12805;17079;17080;17081;17082;17083;17084;17085;17086;17087;17973;25256;25257;25258;25259;25260;25261;25392;25393;26523;30036;30037	1328;1329;1330;1331;2792;2793;2794;8896;8897;8898;9975;9976;9977;9978;9979;9980;9981;9982;14357;14358;14359;19153;19154;19155;19156;19157;19158;19159;19160;19161;20141;28051;28052;28053;28054;28055;28056;28057;28201;28202;28203;29422;33274;33275;33276	1328;2792;8898;9977;14358;19158;20141;28057;28201;29422;33276	22;23	18;78
BCG_RS03470;Rv0633c	BCG_RS03470;Rv0633c	8;8	8;8	8;8	;	2	8	8	8	28.6	28.6	28.6	31.933	276	276;279	0	29.625	18316	15350	30122	58668	17560	15499	30225	56898	8	8	8	8	575020000	15				151	47;5279;5838;8499;11796;12679;13429;14384	True;True;True;True;True;True;True;True	49;5444;6011;8759;12165;13055;13818;14792	107;10239;10240;11219;16511;22807;24252;24253;24254;24255;25474;25475;27158	126;11496;11497;12568;12569;18512;18513;25429;26976;26977;26978;26979;28294;28295;30120	126;11496;12569;18512;25429;26978;28294;30120
Rv0636;BCG_RS03505	Rv0636;BCG_RS03505	3;3	3;3	3;3	;	2	3	3	3	20.4	20.4	20.4	14.934	142	142;142	0	10.365	24721	22635	18940	35686	23738	22460	19763	34640	5	5	5	5	295920000	9				152	5898;6055;16040	True;True;True	6071;6230;16482	11340;11341;11342;11343;11655;11656;30132;30133;30134	12703;12704;12705;12706;13044;13045;33380;33381;33382	12706;13044;33380
Rv0641;BCG_RS03535	Rv0641;BCG_RS03535	10;10	10;10	10;10	;	2	10	10	10	50.6	50.6	50.6	24.756	235	235;235	0	97.034	138970	127090	114320	124980	133430	126170	117260	123620	25	24	25	25	2582900000	40				153	565;7008;7528;9048;9213;10372;12273;14763;15008;15667	True;True;True;True;True;True;True;True;True;True	579;7218;7219;7760;9326;9494;10669;12645;15174;15428;16103	1166;1167;1168;13597;13598;13599;13600;14625;14626;14627;17605;17606;17607;17608;17609;17930;20054;20055;20056;23575;23576;23577;27798;27799;27800;28254;28255;28256;28257;29463;29464;29465;29466;29467;29468	1303;1304;1305;1306;15248;15249;15250;15251;15252;15253;16409;16410;16411;19741;19742;19743;19744;19745;20094;22436;22437;22438;26257;26258;26259;30810;30811;30812;31312;31313;31314;31315;31316;32641;32642;32643;32644;32645;32646;32647	1303;15252;16411;19745;20094;22436;26259;30810;31316;32647	24	137
Rv0642c;BCG_RS03540	Rv0642c;BCG_RS03540	9;9	8;8	8;8	;	2	9	8	8	33.6	29.9	29.9	34.67	301	301;301	0	38.42	74530	67406	58268	51125	71548	66957	59722	51121	11	11	11	11	628830000	20				154	3052;3057;3678;5737;9294;10764;11442;12696;15784	True;True;True;False;True;True;True;True;True	3164;3169;3799;5909;9575;11077;11078;11766;13072;16223	6285;6286;6287;6292;6293;7360;11035;11036;11037;11038;11039;18048;18049;20872;20873;20874;20875;22127;24282;24283;24284;29670;29671;29672;29673	7106;7107;7108;7114;7115;8283;12350;12351;12352;12353;12354;12355;12356;20221;20222;23333;23334;23335;23336;24694;27006;27007;27008;32862;32863;32864;32865	7108;7114;8283;12353;20221;23335;24694;27006;32865	25	220
BCG_RS03550	BCG_RS03550	13	13	2		1	13	13	2	43.6	43.6	4.2	32.681	287	287	0	50.24	93340	80553	72447	45782	89531	80291	73774	46752	15	15	15	15	958110000	29				155	4480;7839;8403;10002;12061;12621;13409;13491;13492;14721;14888;16140;17777	True;True;True;True;True;True;True;True;True;True;True;True;True	4626;4627;8084;8660;10289;12430;12996;13797;13881;13882;15131;15300;16585;18251	8781;8782;8783;15303;16336;16337;16338;16339;16340;19340;19341;19342;23205;23206;24159;25425;25426;25427;25580;25581;27732;28031;30304;33401;33402	9857;9858;9859;17186;18317;18318;18319;18320;18321;18322;18323;21648;21649;21650;25854;25855;26879;28237;28238;28239;28240;28241;28411;28412;30739;31066;33559;36959;36960	9859;17186;18323;21649;25855;26879;28239;28411;28412;30739;31066;33559;36959	26	43
Rv0647c;BCG_RS03565	Rv0647c;BCG_RS03565	13;13	13;13	13;13	;	2	13	13	13	29.7	29.7	29.7	54.823	488	488;488	0	64.443	31567	30291	35751	33975	30338	30077	36023	33829	11	11	11	11	448300000	22				156	1155;4970;5021;5026;5548;5692;9860;10020;12509;13552;15473;16659;16677	True;True;True;True;True;True;True;True;True;True;True;True;True	1189;5125;5178;5183;5719;5864;10146;10307;12882;13945;15908;17116;17135	2366;2367;9686;9782;9783;9788;9789;10711;10958;19086;19380;19381;19382;23980;25695;25696;29118;31312;31313;31353;31354	2668;2669;10887;10991;10992;10997;10998;12007;12264;12265;21362;21690;21691;21692;26695;28531;28532;32254;34649;34650;34698;34699	2668;10887;10991;10997;12007;12265;21362;21691;26695;28531;32254;34650;34699
Rv0658c;BCG_RS03620	Rv0658c;BCG_RS03620	1;1	1;1	1;1	;	2	1	1	1	3.8	3.8	3.8	25.127	238	238;238	0.00038139	2.0308	0	0	0	0	0	0	0	0	0	0	0	0	2198000	2				157	733	TRUE	754	1511;1512	1715;1716	1716
Rv0663;BCG_RS03645	Rv0663;BCG_RS03645	17;17	17;17	17;17	;	2	17	17	17	23	23	23	86.127	787	787;787	0	44.259	16668	15670	20422	118210	16013	15579	22067	112710	11	10	11	11	343110000	24				158	1741;4914;7314;7761;7904;7919;8837;11187;11378;11518;11929;12422;12664;14737;15180;17554;17803	True;True;True;True;True;True;True;True;True;True;True;True;True;True;True;True;True	1803;5068;7540;8005;8149;8164;9105;11510;11701;11852;12298;12795;13039;15147;15603;18026;18278	3627;3628;9559;9560;14211;15132;15411;15433;15434;17155;21650;22005;22006;22264;23007;23837;24224;24225;27756;28542;28543;33036;33445;33446	4093;4094;10735;10736;15934;16985;17303;17326;17327;19243;24171;24556;24557;24838;25642;26545;26946;26947;30764;31615;31616;36575;37006;37007	4093;10736;15934;16985;17303;17327;19243;24171;24557;24838;25642;26545;26947;30764;31615;36575;37006
Rv0668;BCG_RS03670	Rv0668;BCG_RS03670	57;57	57;57	57;57	;	2	57	57	57	44.5	44.5	44.5	146.77	1316	1316;1316	0	323.31	462870	439430	548500	536610	444750	436880	551400	533520	98	97	99	98	7694700000	148				159	817;818;2078;2079;2114;2398;3062;3164;3475;3908;4422;4632;4668;4702;4753;5072;5395;5396;5549;6118;6397;6866;6871;6891;7086;8032;8605;9008;9227;9264;9309;9895;10109;10192;10267;10311;11190;11202;11645;11646;11952;12482;12733;12968;13833;14241;14256;14390;14670;14913;16487;16538;16706;16723;16933;17011;17833	True;True;True;True;True;True;True;True;True;True;True;True;True;True;True;True;True;True;True;True;True;True;True;True;True;True;True;True;True;True;True;True;True;True;True;True;True;True;True;True;True;True;True;True;True;True;True;True;True;True;True;True;True;True;True;True;True	839;840;2166;2167;2203;2496;3174;3277;3590;4040;4568;4780;4816;4852;4904;5235;5561;5562;5720;6298;6589;7074;7079;7099;7300;8279;8869;9286;9508;9545;9590;10181;10398;10399;10485;10561;10605;11513;11525;11994;11995;12321;12855;13110;13348;14231;14649;14664;14798;15080;15326;16940;16993;17165;17182;17395;17473;18309	1656;1657;1658;4381;4382;4383;4443;4444;4987;6298;6453;6975;7765;7766;8682;8683;9039;9097;9098;9099;9100;9158;9261;9262;9263;9264;9265;9879;9880;9881;9882;10443;10444;10712;10713;10714;11794;11795;12364;12365;12366;12367;12368;13345;13346;13356;13392;13393;13755;13756;15615;15616;16712;16713;17524;17525;17958;18008;18075;18076;19149;19150;19151;19537;19538;19539;19540;19541;19701;19702;19830;1983…	1873;1874;1875;1876;4941;4942;4943;5011;5012;5605;5606;7120;7284;7868;8725;8726;9741;9742;9743;10144;10209;10210;10211;10212;10276;10399;10400;10401;10402;10403;10404;10405;10406;11092;11093;11094;11095;11096;11719;11720;12008;12009;12010;12011;13199;13200;13851;13852;13853;13854;13855;13856;14963;14964;14974;15010;15011;15430;15431;15432;17523;17524;18745;18746;19651;19652;20126;20180;20250;2025…	1873;1875;4941;4943;5011;5605;7120;7284;7868;8726;9743;10144;10210;10276;10399;11092;11719;11720;12011;13199;13852;14963;14974;15011;15430;17524;18746;19652;20126;20180;20251;21431;21853;22032;22171;22283;24175;24203;25088;25089;25680;26641;27071;27439;29065;29822;29856;30128;30635;31117;34274;34378;34788;34833;35266;35419;37061	27;28	515;672
Rv0669c;BCG_RS03680	Rv0669c;BCG_RS03680	13;13	13;13	13;13	;	2	13	13	13	22.1	22.1	22.1	69.489	637	637;637	0	41.273	29536	28376	36685	12526	28387	28207	36443	13601	9	9	9	9	311250000	19				160	3328;5925;6500;6504;6720;6783;6862;8203;8665;13962;15800;17344;17598	True;True;True;True;True;True;True;True;True;True;True;True;True	3441;6099;6694;6698;6918;6983;7069;7070;8454;8930;14366;16239;17813;18070	6709;11402;12555;12568;12569;13010;13147;13148;13336;13337;15945;15946;15947;15948;16817;26417;29706;32664;33108	7563;12766;14076;14090;14091;14587;14750;14751;14953;14954;17882;17883;17884;17885;18858;29305;32904;36153;36653	7563;12766;14076;14090;14587;14750;14954;17883;18858;29305;32904;36153;36653	29	383
Rv0676c;BCG_RS03715;BCG_RS08330;Rv0507;BCG_RS02815	Rv0676c;BCG_RS03715	5;5;1;1;1	5;5;1;1;1	4;4;0;0;0	;	5	5	5	4	7.7	7.7	7	104.78	964	964;964;967;968;968	0	59.584	2785.1	2570.7	2927.4	5872.7	2674.7	2557.5	3004.7	5691.4	2	2	2	2	80501000	7				161	5728;6949;9554;12154;14340	True;True;True;True;True	5900;7157;9835;12524;14748	11013;13488;18508;23370;23371;27080	12327;15118;20744;26041;26042;26043;30032	12327;15118;20744;26043;30032
Rv0711;BCG_RS03905	Rv0711;BCG_RS03905	6;6	6;6	6;6	;	2	6	6	6	9.9	9.9	9.9	86.213	787	787;787	0	62.592	39306	34596	18236	5930	37715	34305	19337	6480.6	5	5	5	5	222280000	10				162	1909;2409;8849;12591;14028;17387	True;True;True;True;True;True	1979;2507;9117;12966;14434;17859	4018;4019;4020;5010;17172;24115;24116;24117;26534;32747	4538;4539;4540;5630;19260;26834;26835;26836;29433;36252	4540;5630;19260;26835;29433;36252
Rv0723;BCG_RS03965	Rv0723;BCG_RS03965	5;5	5;5	5;5	;	2	5	5	5	43.2	43.2	43.2	15.533	146	146;146	0	54.357	42232	38745	40959	31591	40553	38529	41394	31826	10	10	10	10	1516400000	15				163	8981;10007;12705;14652;15841	True;True;True;True;True	9256;10294;13082;15062;16280	17453;17454;19350;19351;19352;19353;24299;27607;27608;27609;27610;29772;29773	19574;19575;21658;21659;21660;21661;27025;30605;30606;30607;30608;30609;32983;32984;32985	19574;21659;27025;30608;32984
Rv0729;BCG_RS03995	Rv0729;BCG_RS03995	8;8	8;8	8;8	;	2	8	8	8	20.5	20.5	20.5	46.575	448	448;448	0	34.562	19304	20217	24767	9765.6	18585	19982	24688	10420	7	7	7	7	78450000	11				164	2280;2626;2793;11250;12472;15937;16226;16666	True;True;True;True;True;True;True;True	2373;2730;2900;11573;12845;16378;16674;17124	4763;4764;5460;5779;21765;23916;29934;29935;30462;30463;31328	5358;5359;6176;6531;24300;26625;33159;33160;33730;33731;34667	5359;6176;6531;24300;26625;33159;33731;34667
Rv0749;BCG_RS04100	Rv0749;BCG_RS04100	1;1	1;1	1;1	;	2	1	1	1	16.9	16.9	16.9	15.831	142	142;142	0.0011359	1.9298	0	0	0	0	0	0	0	0	0	0	0	0	3434600	1				165	781	TRUE	802	1595	1807	1807
Rv0751c;BCG_RS04115	Rv0751c;BCG_RS04115	1;1	1;1	1;1	;	2	1	1	1	7.1	7.1	7.1	29.679	294	294;294	0	28.205	0	0	0	0	0	0	0	0	0	0	0	0	276530000	1				166	6518	TRUE	6712	12600	14125	14125
Rv0752c;BCG_RS04120	Rv0752c;BCG_RS04120	7;7	7;7	7;7	;	2	7	7	7	19.7	19.7	19.7	41.451	390	390;390	0	18.859	20213	19681	12238	13894	19431	19412	12919	13738	4	4	4	5	125730000	14				167	3335;5911;7503;7912;8753;11548;12208	True;True;True;True;True;True;True	3448;6085;7735;8157;9018;11883;12578	6729;11373;11374;11375;14568;14569;15421;15422;15423;16994;16995;22313;23462;23463	7589;12736;12737;12738;16338;16339;17314;17315;17316;19062;19063;24891;26142;26143	7589;12738;16339;17316;19063;24891;26143
Rv0755c;BCG_RS04135	Rv0755c;BCG_RS04135	1;1	1;1	1;1	;	2	1	1	1	3.6	3.6	3.6	62.692	645	645;645	0.00038168	2.0736	0	0	432.31	0	0	0	432.31	0	0	0	1	0	2677000	1				168	52	TRUE	55	118	137	137
Rv0758;BCG_RS04160	Rv0758;BCG_RS04160	8;8	7;7	7;7	;	2	8	7	7	27	24.7	24.7	52.016	485	485;485	0	61.326	3245.5	2247.1	7688.8	3169.1	3098.4	2333.5	7413	3344.5	4	4	4	3	237730000	10				169	2340;2660;9010;9756;12323;15783;16262;16817	True;True;True;True;False;True;True;True	2435;2764;9288;10041;12696;16222;16711;17277	4859;5528;17530;18895;23681;23682;29668;29669;30522;30523;31634;31635	5463;6254;19657;21157;26381;26382;32860;32861;33794;33795;35012;35013	5463;6254;19657;21157;26382;32861;33795;35012
Rv0759c;BCG_RS04165	Rv0759c;BCG_RS04165	3;3	3;3	3;3	;	2	3	3	3	35.5	35.5	35.5	11.959	110	110;133	0	24.36	4344.4	5016.6	4553.3	8221.4	4191.6	4916.3	4719.9	7989.4	2	2	2	2	90289000	4				170	842;12056;16551	True;True;True	865;12425;17006	1713;1714;23200;31088	1933;1934;25849;34402	1934;25849;34402
Rv0766c;BCG_RS04200	Rv0766c;BCG_RS04200	1;1	1;1	1;1	;	2	1	1	1	2.2	2.2	2.2	45.421	402	402;402	0	2.6677	753.73	670.93	836.57	0	723.37	669.8	827.89	0	1	1	1	0	2752700	1				171	1597	TRUE	1655	3336	3767	3767
Rv0769;BCG_RS04215	Rv0769;BCG_RS04215	1;1	1;1	1;1	;	2	1	1	1	3.6	3.6	3.6	25.966	248	248;248	0	2.4458	10141	9195.2	7999.4	4277.7	9735.6	9132.9	8151.5	4427.3	1	1	1	1	33470000	1				172	15358	TRUE	15792	28918	32039	32039
Rv0777;BCG_RS04255	Rv0777;BCG_RS04255	13;13	13;13	13;13	;	2	13	13	13	36.4	36.4	36.4	51.04	472	472;472	0	143.12	48796	48464	57237	71934	46922	48024	57952	70739	10	11	11	11	730200000	24				173	293;2185;3734;3788;4674;7212;8474;10317;10594;13667;13720;17040;17766	True;True;True;True;True;True;True;True;True;True;True;True;True	303;2276;3856;3912;4822;7436;8733;10612;10897;14062;14116;17502;18240	625;626;4577;7441;7554;7555;7556;9109;14012;14013;16470;16471;16472;19948;20528;20529;20530;25892;25992;32052;33385;33386	714;715;5159;8368;8500;8501;8502;10222;15715;15716;18470;18471;18472;22321;22950;22951;22952;22953;28737;28738;28845;35469;36943;36944	715;5159;8368;8502;10222;15716;18472;22321;22953;28737;28845;35469;36944
Rv0778;BCG_RS04260	Rv0778;BCG_RS04260	5;5	5;5	5;5	;	2	5	5	5	13.3	13.3	13.3	45.953	414	414;414	0	14.662	14506	14162	13706	6292.1	13945	14016	13855	6605.4	3	3	3	3	74011000	5				174	2873;3905;10659;17071;17231	True;True;True;True;True	2983;4037;10971;17536;17700	5929;7760;20673;32118;32473	6695;8719;23106;35548;35948	6695;8719;23106;35548;35948
BCG_RS04275;BB988_RS04250;BB988_RS04245	BCG_RS04275;BB988_RS04250	10;7;3	10;7;3	10;7;3	;	3	10	10	10	11.8	11.8	11.8	80.381	719	719;502;236	0	33.387	7813.4	8086.3	10741	63627	7511.7	7977.9	11439	60824	8	8	8	10	78179000	13				175	4238;5243;5244;9190;12810;12814;15190;17290;17663;17806	True;True;True;True;True;True;True;True;True;True	4380;5408;5409;9471;13187;13191;15613;17759;18135;18281	8339;10178;10179;17895;17896;24456;24460;28554;28555;32589;32590;33208;33449	9353;11427;11428;20055;20056;27185;27189;31627;31628;36071;36072;36756;37010	9353;11427;11428;20056;27185;27189;31627;36072;36756;37010
BCG_RS04435;Rv0812	BCG_RS04435;Rv0812	6;5	6;5	6;5	;	2	6	6	6	26.3	26.3	26.3	31.14	289	289;289	0	36.141	8740	9188.4	17279	37178	8411.1	9142.2	17205	35970	2	3	2	3	192810000	11				176	551;4621;6303;7018;7518;7778	True;True;True;True;True;True	565;4768;6492;7230;7750;8022	1142;1143;9021;12181;12182;12183;13630;14601;14602;14603;15158	1279;1280;10124;13641;13642;13643;15289;16382;16383;16384;17014	1279;10124;13641;15289;16383;17014
Rv0818;BCG_RS04470	Rv0818;BCG_RS04470	9;9	9;9	9;9	;	2	9	9	9	45.5	45.5	45.5	27.597	255	255;255	0	140.23	26705	25382	28360	47954	25654	25201	28970	46687	8	9	8	9	807270000	17				177	7324;7325;7326;10143;10559;11873;12865;14447;16850	True;True;True;True;True;True;True;True;True	7550;7551;7552;10434;10862;12242;13243;14855;17311	14226;14227;14228;14229;14230;14231;19611;20457;22920;24522;24523;24524;27261;27262;31685;31686	15950;15951;15952;15953;15954;15955;15956;21933;22873;25550;27257;27258;27259;30231;30232;35064;35065	15950;15954;15956;21933;22873;25550;27259;30232;35065
Rv0822c;BCG_RS04490	Rv0822c;BCG_RS04490	4;4	4;4	4;4	;	2	4	4	4	8.3	8.3	8.3	72.904	684	684;684	0	19.133	15502	15771	12561	10975	14916	15543	12948	10976	3	3	3	3	30778000	4				178	1089;3697;4257;11368	True;True;True;True	1122;3819;4399;11691	2232;7386;8370;21989	2515;8309;9386;24538	2515;8309;9386;24538
Rv0835;BCG_RS04575	Rv0835;BCG_RS04575	2;2	2;2	2;2	;	2	2	2	2	8.9	8.9	8.9	22.903	214	214;214	0.0015015	1.7355	0	0	0	0	0	0	0	0	0	0	0	0	25179000	2				179	15817;17095	True;True	16256;17560	29737;32159	32944;35589	32944;35589
Rv0838;BCG_RS04590	Rv0838;BCG_RS04590	2;2	2;2	2;2	;	2	2	2	2	10.9	10.9	10.9	27.321	256	256;260	0	24.415	7489.2	7000.8	4686.5	1636.3	7194	6925.5	4858.2	1771.6	1	1	1	1	25165000	2				180	2476;7723	True;True	2578;7966	5163;15066	5841;16916	5841;16916
Rv0845;BCG_RS04625	Rv0845;BCG_RS04625	7;7	7;7	7;7	;	2	7	7	7	19.8	19.8	19.8	45.783	425	425;425	0	18.53	13234	12035	24020	33301	12705	12092	23873	32629	5	5	5	5	99189000	10				181	1504;1619;8227;8971;12308;12426;13588	True;True;True;True;True;True;True	1555;1677;8478;9246;12680;12799;13982	3124;3371;3372;16003;17432;17433;23658;23843;25759	3533;3804;3805;17948;19551;19552;26358;26551;26552;28597	3533;3804;17948;19552;26358;26552;28597
Rv0856;BCG_RS04680	Rv0856;BCG_RS04680	2;2	2;2	2;2	;	2	2	2	2	17.2	17.2	17.2	14.831	134	134;152	0	8.654	1159.2	645.14	1044.2	7027.8	1105	671.51	1134.8	6692.7	1	1	1	1	6795000	3				182	2349;10251	True;True	2444;10545	4882;19800;19801	5491;22137;22138	5491;22138
Rv0859;BCG_RS04695	Rv0859;BCG_RS04695	10;10	10;10	10;10	;	2	10	10	10	39.2	39.2	39.2	42.414	403	403;403	0	146.21	47950	45454	52893	39496	46072	45159	53161	39871	17	17	17	17	1751600000	31				183	493;3758;3939;4495;5557;8044;9065;10826;13415;13646	True;True;True;True;True;True;True;True;True;True	505;506;3881;4072;4073;4642;5728;8291;9343;9344;11142;13804;14040;14041	1027;1028;1029;7490;7813;7814;7815;7816;7817;8803;8804;8805;8806;8807;10728;15637;17633;17634;17635;20977;25442;25443;25856;25857;25858	1152;1153;1154;8429;8774;8775;8776;8777;8778;8779;9881;9882;9883;9884;9885;9886;9887;9888;12026;17546;19772;19773;19774;23445;28258;28259;28260;28261;28700;28701;28702	1154;8429;8776;9886;12026;17546;19774;23445;28261;28702	30;31;32;33	79;122;209;299
Rv0860;BCG_RS04700	Rv0860;BCG_RS04700	24;24	24;24	24;24	;	2	24	24	24	36.2	36.2	36.2	76.103	720	720;720	0	255.58	252440	238630	301560	147440	242540	237370	300610	153830	46	47	47	47	7152100000	78				184	1362;2022;2956;4006;4201;4802;5779;6071;6072;6153;7406;7568;9027;9267;11630;11694;12164;13617;14666;14990;14991;15067;15155;17620	True;True;True;True;True;True;True;True;True;True;True;True;True;True;True;True;True;True;True;True;True;True;True;True	1404;2109;3067;4142;4343;4954;5951;6246;6247;6336;6337;7635;7801;9305;9548;11976;11977;12046;12534;14011;15076;15405;15406;15407;15489;15578;18092	2818;2819;2820;2821;4276;6107;7926;7927;8272;9361;9362;9363;11115;11116;11692;11693;11694;11695;11696;11697;11863;11864;11865;11866;11867;11868;11869;11870;11871;14367;14368;14369;14370;14711;17563;17564;17565;17566;18011;18012;18013;18014;18015;22464;22465;22466;22467;22468;22608;22609;22610;22611;23391;25803;25804;27629;28210;28211;28212;28213;28214;28215;28216;28217;28353;28354;28499;28500;331…	3186;3187;3188;3189;3190;4823;6906;8901;8902;9284;10522;10523;10524;12450;12451;12452;12453;13085;13086;13087;13088;13089;13090;13091;13092;13274;13275;13276;13277;13278;13279;13280;13281;13282;16105;16106;16107;16108;16509;19692;19693;19694;19695;19696;19697;20183;20184;20185;20186;20187;25047;25048;25049;25050;25051;25215;25216;25217;25218;26063;28642;28643;30628;31264;31265;31266;31267;31268;3…	3186;4823;6906;8902;9284;10523;12452;13085;13086;13277;16107;16509;19696;20186;25049;25218;26063;28642;30628;31269;31270;31414;31571;36691	34;35;36	73;258;639
Rv0862c;BCG_RS04710	Rv0862c;BCG_RS04710	11;11	11;11	11;11	;	2	11	11	11	19.7	19.7	19.7	79.666	756	756;756	0	127.27	46415	44398	63642	76266	44605	44197	63803	75162	16	15	16	17	298690000	22				185	388;434;2534;5405;6070;6103;6687;7859;14612;15099;15648	True;True;True;True;True;True;True;True;True;True;True	398;445;2636;5571;6245;6282;6885;8104;15020;15522;16084	814;815;816;909;5273;10456;10457;11688;11689;11690;11691;11767;12950;12951;15332;27545;28408;28409;29431;29432	922;923;924;1021;5965;11734;11735;13080;13081;13082;13083;13084;13171;14523;14524;17216;30538;31472;31473;31474;32604;32605	923;1021;5965;11735;13084;13171;14524;17216;30538;31473;32605
Rv0872c;BCG_RS04760	Rv0872c;BCG_RS04760	1;1	1;1	1;1	;	2	1	1	1	5.3	5.3	5.3	50.267	606	606;609	0.00038536	2.2233	0	0	0	0	0	0	0	0	0	0	0	0	2361600	1				186	1297	TRUE	1337	2664	3008	3008
BCG_RS04805;Rv0881	BCG_RS04805;Rv0881	6;5	6;5	6;5	;	2	6	6	6	20.1	20.1	20.1	30.701	288	288;288	0	23.255	6542	5068.5	4987.6	7465	6263.9	5094.9	5119.8	7295.2	2	2	2	2	36133000	6				187	137;5917;10697;12989;13098;16631	True;True;True;True;True;True	143;6091;11010;13369;13481;17087	312;11386;20748;24719;24902;31262	355;12750;23195;27474;27671;34597	355;12750;23195;27474;27671;34597
Rv0885;BCG_RS04825	Rv0885;BCG_RS04825	9;9	9;9	9;9	;	2	9	9	9	25.3	25.3	25.3	39.798	340	340;340	0	19.451	19758	19718	38939	17262	19003	19695	38123	18186	6	6	6	6	189090000	14				188	1059;4891;7976;8390;12367;13792;16007;16548;17398	True;True;True;True;True;True;True;True;True	1091;5044;8222;8647;12740;14189;16448;17003;17870	2162;2163;9515;9516;15521;15522;16309;23750;26116;30057;31083;31084;32767	2435;2436;10690;10691;17425;17426;18288;26452;28976;33301;33302;34397;34398;36273	2435;10691;17425;18288;26452;28976;33301;34397;36273
Rv0890c;BCG_RS04850	Rv0890c;BCG_RS04850	2;2	2;2	2;2	;	2	2	2	2	2.7	2.7	2.7	94.495	882	882;882	0	4.4542	0	0	0	0	0	0	0	0	0	0	0	0	5160200	2				189	2745;9624	True;True	2850;9909	5688;18643	6428;20891	6428;20891
BCG_RS04885	BCG_RS04885	15	1	1		1	15	1	1	37.1	2.1	2.1	47.948	431	431	1	-2	1035.9	1113.9	1602.8	11752	997.85	1101.8	1764.7	11185	1	1	1	1	139180000	1	+			190	724;1657;1720;3998;4289;4878;5037;5639;7806;8119;8120;10769;11060;12419;14061	False;False;False;False;False;False;False;False;False;False;False;False;False;True;False	745;1715;1716;1781;4133;4433;5031;5196;5197;5811;8051;8368;8369;11083;11380;12792;14467	1492;1493;1494;1495;1496;3442;3443;3444;3445;3584;7911;7912;7913;7914;7915;8433;8434;8435;9493;9494;9495;9496;9813;9814;9815;9816;9817;9818;10867;15224;15225;15226;15227;15228;15229;15782;15783;15784;20882;20883;20884;21430;21431;21432;21433;21434;21435;21436;23833;26580;26581;26582;26583;26584;26585	1693;1694;1695;1696;1697;1698;3880;3881;3882;3883;4046;4047;8884;8885;8886;8887;8888;8889;8890;9456;9457;9458;9459;9460;10663;10664;10665;10666;10667;10668;10669;10670;11024;11025;11026;11027;11028;11029;11030;12171;17089;17090;17091;17092;17093;17094;17095;17096;17097;17704;17705;17706;23343;23344;23345;23346;23929;23930;23931;23932;23933;23934;23935;23936;26540;29479;29480;29481;29482;29483;294…	1696;3881;4047;8885;9456;10664;11024;12171;17091;17704;17705;23345;23932;26540;29485	37;38	224;402
Rv0924c;BCG_RS05040	Rv0924c;BCG_RS05040	2;2	2;2	2;2	;	2	2	2	2	5.4	5.4	5.4	45.004	428	428;428	0	11.683	4525.2	4515.7	3792.3	6010.3	4352.4	4457.5	3937.8	5863	2	2	2	2	18563000	3				191	11071;13821	True;True	11391;14218	21450;26165;26166	23950;29028;29029	23950;29028
BCG_RS05075	BCG_RS05075	11	1	1		1	11	1	1	21.4	1.8	1.8	73.114	665	665	1	-2	0	0	0	0	0	0	0	0	0	0	0	0	24958000	1	+			192	417;4325;5907;6662;8084;10320;11588;12372;12740;13334;16668	False;False;False;False;True;False;False;False;False;False;False	427;428;4469;6081;6860;8332;10615;11929;12745;13117;13722;17126	866;867;868;869;870;8497;8498;11362;11363;11364;12901;12902;15710;19953;19954;19955;19956;19957;22387;22388;23755;23756;24352;24353;25300;31334;31335;31336;31337	976;977;978;979;980;981;982;9539;9540;12725;12726;12727;14467;14468;17627;22326;22327;22328;22329;22330;22331;22332;24967;24968;24969;26457;26458;26459;27080;27081;28099;34674;34675;34676;34677;34678;34679;34680	978;9540;12726;14468;17627;22327;24967;26458;27081;28099;34679	39	181
Rv0932c;BCG_RS05080	Rv0932c;BCG_RS05080	5;5	5;5	5;5	;	2	5	5	5	14.9	14.9	14.9	37.864	370	370;370	0	26.256	14446	13259	14625	18551	13872	13191	14863	18236	4	4	4	4	1041600000	12				193	7692;9405;13628;17739;17811	True;True;True;True;True	7933;9686;14022;18212;18286	14989;14990;14991;14992;14993;18251;25823;25824;25825;25826;33329;33456	16828;16829;16830;16831;16832;20458;28665;28666;28667;28668;36881;37017	16832;20458;28668;36881;37017
Rv0938;BCG_RS05115	Rv0938;BCG_RS05115	7;7	7;7	7;7	;	2	7	7	7	11.7	11.7	11.7	83.571	759	759;759	0	21.709	16324	14380	18071	18645	15664	14367	18176	18490	6	6	6	6	180800000	12				194	5040;5932;9749;10581;12517;15387;16530	True;True;True;True;True;True;True	5200;6106;10034;10884;12890;15822;16983	9824;11412;18882;18883;18884;20494;20495;20496;23990;28973;28974;31051	11036;12776;21144;21145;21146;22912;22913;22914;26705;32100;32101;34364	11036;12776;21144;22913;26705;32101;34364
Rv0945;BCG_RS05150	Rv0945;BCG_RS05150	3;3	3;3	3;3	;	2	3	3	3	16.2	16.2	16.2	27.138	253	253;253	0	10.26	1307.5	993	1254.5	3378	1251.5	1002.5	1295	3253	2	2	2	2	14844000	3				195	1882;8325;16985	True;True;True	1951;8582;17447	3953;16190;31951	4465;18155;35364	4465;18155;35364
Rv0951;BCG_RS05180	Rv0951;BCG_RS05180	16;16	16;16	16;16	;	2	16	16	16	38	38	38	40.925	387	387;387	0	65.101	250070	236120	242280	215140	240260	234300	245720	214980	41	41	41	41	5808800000	63				196	436;1451;1733;4671;7573;8038;8734;9009;9808;9809;11496;11963;12562;16692;16906;17503	True;True;True;True;True;True;True;True;True;True;True;True;True;True;True;True	447;1495;1496;1794;1795;4819;7806;8285;8999;9287;10093;10094;11827;12332;12937;17151;17368;17975	912;913;2996;2997;2998;2999;3000;3001;3002;3003;3605;3606;3607;3608;3609;3610;3611;3612;3613;3614;9104;9105;14733;14734;15626;15627;15628;15629;16954;16955;16956;17526;17527;17528;17529;18987;18988;22231;23057;23058;23059;23060;24066;24067;31397;31398;31795;31796;31797;32951;32952	1024;1025;3380;3381;3382;3383;3384;3385;3386;3387;3388;3389;3390;4069;4070;4071;4072;4073;4074;4075;4076;4077;4078;4079;10216;10217;10218;16538;16539;16540;16541;17535;17536;17537;17538;19015;19016;19017;19018;19653;19654;19655;19656;21258;21259;24804;25696;25697;25698;25699;25700;25701;26783;26784;34756;34757;35185;35186;35187;35188;36482;36483;36484	1024;3388;4071;10218;16539;17538;19018;19655;21258;21259;24804;25697;26783;34756;35187;36483	40;41;42	1;43;335
BCG_RS05185;Rv0952	BCG_RS05185;Rv0952	10;10	10;10	10;10	;	2	10	10	10	36.7	36.7	36.7	30.831	300	300;303	0	87.728	131280	113980	97108	96996	125950	113490	99820	96342	29	28	28	28	3780100000	46				197	1319;1321;1322;9218;10336;10779;12290;14987;15085;16278	True;True;True;True;True;True;True;True;True;True	1359;1361;1362;9499;10632;10633;11093;11094;12662;15402;15508;16728	2708;2709;2710;2711;2712;2714;2715;2716;2717;17937;17938;17939;17940;17941;19989;19990;19991;19992;19993;20901;20902;20903;20904;20905;20906;20907;23602;23603;23604;28205;28206;28207;28384;28385;28386;30553;30554;30555;30556;30557;30558;30559	3056;3057;3058;3059;3060;3062;3063;3064;3065;20101;20102;20103;20104;20105;22365;22366;22367;22368;22369;23365;23366;23367;23368;23369;23370;23371;26286;26287;26288;31259;31260;31261;31447;31448;31449;31450;33825;33826;33827;33828;33829;33830;33831;33832;33833;33834	3058;3063;3064;20104;22367;23367;26288;31261;31449;33826	43;44	70;215
Rv0958;BCG_RS05215	Rv0958;BCG_RS05215	12;12	12;12	12;12	;	2	12	12	12	34	34	34	49.581	459	459;459	0	133.08	24930	25511	18094	119120	23986	25112	20275	113500	14	15	12	17	435600000	22				198	2473;4161;5126;5524;6213;6857;8716;9291;10739;15696;16390;17048	True;True;True;True;True;True;True;True;True;True;True;True	2575;4301;5289;5694;6400;7064;8981;9572;11052;16133;16841;17511	5157;5158;8183;8184;8185;9979;10660;10661;11996;11997;11998;11999;13326;16921;16922;18044;20821;29519;30775;32067;32068;32069	5835;5836;9177;9178;9179;11206;11951;11952;13430;13431;13432;13433;14941;18976;18977;20217;23274;32700;34069;35484;35485;35486	5836;9177;11206;11951;13433;14941;18976;20217;23274;32700;34069;35484
Rv0969;BCG_RS05275	Rv0969;BCG_RS05275	11;11	11;11	11;11	;	2	11	11	11	15.3	15.3	15.3	80.102	770	770;770	0	42.199	54131	48420	52324	19718	51955	48240	52484	21149	9	9	9	9	279830000	18				199	472;2246;2293;2490;6215;6605;8892;10447;14367;15715;16907	True;True;True;True;True;True;True;True;True;True;True	484;2338;2387;2592;6402;6803;9163;10746;14775;16153;17369	979;980;4701;4792;5194;5195;12001;12796;17285;20217;20218;27131;27132;29548;29549;29550;29551;31798	1096;1097;5290;5390;5874;5875;13435;14348;19394;22613;22614;30091;30092;32729;32730;32731;32732;35189	1096;5290;5390;5875;13435;14348;19394;22613;30092;32732;35189
Rv0972c;BCG_RS05290	Rv0972c;BCG_RS05290	3;3	3;3	3;3	;	2	3	3	3	10.3	10.3	10.3	41.515	388	388;388	0	41.941	7977.3	6963.8	8375.9	7547.6	7653.4	6957.7	8425	7536.1	2	2	2	2	96463000	6				200	448;3530;14583	True;True;True	460;3645;14991	937;938;7074;7075;7076;27495	1050;1051;7976;7977;7978;30486	1051;7977;30486
Rv0973c;BCG_RS05295	Rv0973c;BCG_RS05295	10;10	10;10	10;10	;	2	10	10	10	19.5	19.5	19.5	70.744	667	667;667	0	86.501	16775	16291	21885	42823	16126	16192	22271	41527	6	6	6	6	162410000	12				201	2228;4406;4954;7238;8691;9871;10126;10882;12191;17179	True;True;True;True;True;True;True;True;True;True	2320;4552;5108;7462;8956;10157;10416;11198;12561;17648	4672;8655;9656;14057;16875;16876;19100;19585;21079;23434;23435;32360	5259;9711;10855;15765;18925;18926;21376;21907;23559;26111;26112;35825	5259;9711;10855;15765;18925;21376;21907;23559;26112;35825
Rv0974c;BCG_RS05300	Rv0974c;BCG_RS05300	4;4	4;4	4;4	;	2	4	4	4	8.1	8.1	8.1	56.256	529	529;529	0	12.432	7279.4	6683.3	7152	20438	6990.1	6646.6	7457.7	19679	2	2	2	3	51026000	5				202	2032;2584;4734;7289	True;True;True;True	2119;2687;4885;7515	4294;5368;9224;9225;14165	4841;6071;10354;10355;15884	4841;6071;10355;15884
BCG_RS05345	BCG_RS05345	6	5	1		1	6	5	1	25.4	22.4	6.1	25.737	228	228	0	14.457	5640.8	4588.4	4579.5	34197	5405.2	4596.8	5136.3	32542	3	3	3	3	293420000	7				203	7620;8803;9805;14116;14593;14867	False;True;True;True;True;True	7856;9069;10090;14522;15001;15279	14825;17104;18983;26679;26680;26681;27517;27995	16639;19189;21253;29585;29586;29587;30508;31029	16639;19189;21253;29585;30508;31029
Rv0982;BCG_RS05350	Rv0982;BCG_RS05350	6;6	6;6	6;6	;	2	6	6	6	16.5	16.5	16.5	54.407	504	504;504	0	44.238	10718	11316	15592	21635	10320	11198	15707	21198	5	5	5	5	106080000	8				204	1821;2593;6250;11330;14520;15016	True;True;True;True;True;True	1887;2696;6438;11653;14928;15437	3812;5394;12071;12072;12073;21920;27375;28273	4306;6105;13511;13512;13513;24467;30355;31332	4306;6105;13512;24467;30355;31332
Rv0983;BCG_RS05355	Rv0983;BCG_RS05355	7;7	7;7	7;7	;	2	7	7	7	23.3	23.3	23.3	46.452	464	464;464	0	125.51	14127	13824	10439	9399.6	13582	13650	10778	9385.6	7	7	6	6	276290000	14				205	2096;8205;9097;14452;15741;17147;17834	True;True;True;True;True;True;True	2185;8456;9378;14860;16179;17614;18310	4411;15950;15951;15952;17699;17700;17701;27268;29602;29603;32280;32281;33501;33502	4972;17887;17888;17889;19840;19841;19842;30238;32788;32789;35736;35737;37066;37067	4972;17889;19841;30238;32789;35736;37066
Rv0987;BCG_RS05375	Rv0987;BCG_RS05375	7;7	7;7	7;7	;	2	7	7	7	8.9	8.9	8.9	93.605	855	855;855	0	61.584	3311.5	3471.9	3641.3	2922.3	3188.2	3422.3	3699.4	2923.9	2	2	3	2	37701000	8				206	993;1381;6156;9630;15332;17672;17896	True;True;True;True;True;True;True	1022;1423;6340;9915;15763;18144;18372	1998;2852;11875;18654;28860;28861;33222;33603	2246;3226;13287;20902;31978;31979;36771;37175	2246;3226;13287;20902;31979;36771;37175
Rv0988;BCG_RS05380	Rv0988;BCG_RS05380	3;3	3;3	3;3	;	2	3	3	3	9.8	9.8	9.8	42.775	386	386;386	0	10.467	0	0	0	0	0	0	0	0	0	0	0	0	29509000	4				207	6017;6165;15423	True;True;True	6192;6350;15858	11569;11570;11895;29032	12949;12950;13314;32164	12950;13314;32164
BCG_RS05385;Rv0989c	BCG_RS05385;Rv0989c	3;2	3;2	3;2	;	2	3	3	3	11.4	11.4	11.4	34.743	325	325;325	0	26.912	10174	8481.3	10817	29843	9748.1	8506.6	11173	28726	4	5	5	5	70733000	6				208	1634;7167;17042	True;True;True	1692;7390;17504	3399;3400;13916;13917;32054;32055	3833;3834;15605;15606;35471;35472	3834;15606;35472
Rv0992c;BCG_RS05400	Rv0992c;BCG_RS05400	4;4	4;4	4;4	;	2	4	4	4	25.4	25.4	25.4	21.413	197	197;197	0	7.4516	13578	14662	10440	5883	13081	14390	10802	6061.9	2	2	2	2	246180000	6				209	3935;14416;15287;16435	True;True;True;True	4068;14824;15716;16888	7809;27213;27214;27215;28759;30868	8770;30179;30180;30181;31856;34169	8770;30180;31856;34169
Rv0993;BCG_RS05405	Rv0993;BCG_RS05405	8;8	8;8	8;8	;	2	8	8	8	27.5	27.5	27.5	32.378	306	306;306	0	60.732	65939	66880	57972	93341	63441	65975	60091	91008	11	11	11	11	523070000	14				210	473;474;924;6717;7127;7887;11265;14022	True;True;True;True;True;True;True;True	485;486;951;6915;7346;8132;11588;14428	981;982;1875;1876;13004;13831;13832;15382;15383;15384;21791;21792;26528	1098;1099;2109;2110;14580;15511;15512;17270;17271;17272;17273;24328;24329;29427	1098;1099;2110;14580;15511;17271;24328;29427
BCG_RS05410	BCG_RS05410	8	1	1		1	8	1	1	24.6	1.9	1.9	44.29	426	426	0.0097862	1.0835	0	0	0	0	0	0	0	0	0	0	0	0	46080000	2				211	961;1110;3154;6154;14213;14714;15599;16764	False;False;True;False;False;False;False;False	989;1143;3267;6338;14621;15124;16035;17224	1944;1945;2272;2273;6434;6435;11872;11873;26851;27714;29359;31551;31552;31553;31554;31555	2184;2185;2186;2187;2558;2559;7264;7265;13283;13284;13285;29772;30718;32527;34925;34926;34927;34928;34929	2186;2558;7265;13283;29772;30718;32527;34928
Rv1006;BCG_RS05485	Rv1006;BCG_RS05485	18;18	18;18	18;18	;	2	18	18	18	37.7	37.7	37.7	61.297	567	567;567	0	137.7	111200	103670	110100	74424	106810	102990	111080	75602	25	25	25	24	744330000	38				212	3906;3940;4889;7306;9382;9436;9683;11198;12468;12506;13117;14045;14942;14971;15786;17568;17835;17898	True;True;True;True;True;True;True;True;True;True;True;True;True;True;True;True;True;True	4038;4074;5042;7532;9663;9717;9968;11521;12841;12879;13500;14451;15356;15385;16225;18040;18311;18374	7761;7762;7818;9510;9511;9512;9513;14196;14197;14198;18213;18309;18760;18761;21670;21671;21672;23912;23974;24928;26557;26558;28124;28125;28176;29677;33057;33503;33504;33505;33605;33606	8720;8721;8780;10685;10686;10687;10688;15919;15920;15921;20418;20522;21016;21017;24192;24193;24194;24195;26621;26687;27698;29456;29457;31168;31169;31170;31171;31172;31228;32869;36598;37068;37069;37070;37071;37177;37178;37179	8721;8780;10686;15920;20418;20522;21016;24195;26621;26687;27698;29457;31169;31228;32869;36598;37071;37177
BCG_RS05490;Rv1007c	BCG_RS05490;Rv1007c	15;14	15;14	15;14	;	2	15	15	15	36.2	36.2	36.2	57.993	519	519;519	0	104.76	25863	24806	20408	33565	24855	24540	21235	32725	9	9	9	10	427430000	21				213	5390;5787;8744;8841;9815;10379;11099;12978;13467;13485;13837;14233;15193;15621;17977	True;True;True;True;True;True;True;True;True;True;True;True;True;True;True	5556;5959;9009;9109;10100;10676;11419;13358;13857;13875;14235;14641;15616;16057;18454	10438;11124;16975;16976;16977;17160;18996;20067;21491;24701;25540;25572;26205;26206;26886;26887;28560;28561;29396;33753	11714;12461;19043;19044;19045;19248;21268;22449;23991;23992;27454;28371;28403;29072;29073;29811;29812;31633;31634;32567;37339	11714;12461;19044;19248;21268;22449;23992;27454;28371;28403;29072;29812;31633;32567;37339
Rv1008;BCG_RS05495	Rv1008;BCG_RS05495	8;8	8;8	8;8	;	2	8	8	8	36	36	36	29.083	264	264;264	0	141.28	20728	22298	23088	38625	19968	21963	23695	37616	8	8	8	8	352460000	15				214	177;578;827;1613;6905;9801;12200;12992	True;True;True;True;True;True;True;True	184;592;849;1671;7113;10086;12570;13372	392;1186;1187;1673;3363;13420;13421;13422;13423;18973;18974;18975;23451;24722;24723	450;1332;1333;1892;3795;15042;15043;15044;15045;21242;21243;21244;26130;27477;27478	450;1333;1892;3795;15045;21243;26130;27478
Rv1022;BCG_RS05570	Rv1022;BCG_RS05570	2;2	2;2	2;2	;	2	2	2	2	11.5	11.5	11.5	25.832	243	243;243	0	12.583	2003.6	718.47	2459.9	6290.1	1902.3	802.24	2460.4	6063.4	2	2	2	2	15919000	3				215	1944;6192	True;True	2021;6378	4097;11948;11949	4627;13373;13374	4627;13373
BCG_RS05575	BCG_RS05575	12	12	1		1	12	12	1	37.1	37.1	2.1	44.862	429	429	0	159.84	126960	130720	116580	119210	122200	128850	119510	118280	33	30	30	32	3754300000	51				216	30;502;2842;7554;8472;9910;11195;12171;16590;16736;17369;17518	True;True;True;True;True;True;True;True;True;True;True;True	32;515;2950;7787;8731;10196;11518;12541;17045;17195;17839;17990	73;74;75;76;77;78;1047;1048;5869;5870;5871;14682;14683;14684;14685;14686;16467;19178;19179;19180;21664;21665;21666;23403;23404;31171;31172;31173;31494;32712;32713;32714;32972	78;79;80;81;82;83;84;85;86;87;88;89;90;91;92;1173;1174;6631;6632;6633;6634;16476;16477;16478;16479;16480;16481;16482;18466;21464;21465;21466;21467;24185;24186;24187;24188;26076;26077;34487;34488;34489;34490;34491;34858;36210;36211;36212;36213;36214;36505	81;1173;6633;16480;18466;21464;24185;26077;34491;34858;36211;36505
Rv1028c;BCG_RS05600	Rv1028c;BCG_RS05600	7;7	7;7	7;7	;	2	7	7	7	9.1	9.1	9.1	92.748	860	860;860	0	41.529	2848.6	2825.9	2895.6	2384.9	2739.4	2795.9	2934.1	2393.2	2	2	2	2	33254000	9				217	1901;4816;6038;7468;9198;16418;17534	True;True;True;True;True;True;True	1971;4968;6213;7698;9479;16870;18006	4004;9386;9387;11619;11620;14511;17907;30827;32995	4523;10549;10550;13005;13006;16273;20067;34127;36530	4523;10550;13006;16273;20067;34127;36530
Rv1043c;BCG_RS05690	Rv1043c;BCG_RS05690	3;3	3;3	3;3	;	2	3	3	3	10.3	10.3	10.3	36.089	341	341;341	0	14.084	1727.4	1739.2	1313	6184.8	1657.4	1714.4	1419.4	5908.8	3	4	3	4	38355000	5				218	1233;6493;6830	True;True;True	1268;6687;7036	2531;2532;12544;12545;13261	2861;2862;14063;14064;14870	2861;14064;14870
Rv1048c;BCG_RS05715	Rv1048c;BCG_RS05715	1;1	1;1	1;1	;	2	1	1	1	3.8	3.8	3.8	40.248	371	371;371	0	11.273	0	0	0	0	0	0	0	0	0	0	0	0	4442400	1				219	349	TRUE	359	738	840	840
BCG_RS05835;Rv1069c	BCG_RS05835;Rv1069c	6;5	6;5	6;5	;	2	6	6	6	12.3	12.3	12.3	64.357	587	587;587	0	19.304	21965	24684	28721	27312	21180	24289	28960	27194	6	6	6	6	93702000	7				220	3172;3752;3775;7785;13578;13666	True;True;True;True;True;True	3285;3874;3899;8029;13972;14061	6474;7479;7526;15168;15169;25739;25891	7310;8418;8469;17026;17027;28577;28736	7310;8418;8469;17027;28577;28736
Rv1072;BCG_RS05850	Rv1072;BCG_RS05850	2;2	2;2	2;2	;	2	2	2	2	11.9	11.9	11.9	29.143	278	278;278	0	12.732	501.98	0	327.65	398.75	473.12	0	314.93	392.62	1	0	1	1	62270000	3				221	5281;6737	True;True	5446;6936	10242;13052;13053	11499;14634;14635	11499;14634
Rv1086;BCG_RS05920	Rv1086;BCG_RS05920	3;3	3;3	3;3	;	2	3	3	3	8.4	8.4	8.4	29.41	262	262;262	0	13.731	1109.9	1064.4	1093	2030.7	1066.7	1055.2	1125.5	1971.8	1	1	1	1	21164000	4				222	4783;15294;15295	True;True;True	4935;15723;15724	9321;28770;28771;28772	10473;31868;31869;31870	10473;31868;31870
Rv1096;BCG_RS05985	Rv1096;BCG_RS05985	6;6	6;6	6;6	;	2	6	6	6	22.7	22.7	22.7	31.109	291	291;291	0	54.951	41549	48557	30210	19725	40099	47413	31669	20094	8	8	8	8	409490000	9				223	887;2105;5057;11345;15091;15463	True;True;True;True;True;True	913;2194;5220;11668;15514;15898	1811;4431;9858;21951;21952;21953;21954;28393;29099	2039;4999;11071;24499;24500;24501;24502;31457;32234	2039;4999;11071;24502;31457;32234
Rv1100;BCG_RS06005	Rv1100;BCG_RS06005	5;5	5;5	5;5	;	2	5	5	5	21	21	21	24.562	233	233;233	0	9.2329	13091	13933	23707	26266	12608	13827	23579	25964	2	2	2	2	56220000	7				224	696;6639;7195;12896;17491	True;True;True;True;True	716;6837;7418;13275;17963	1425;12854;13974;13975;24568;32929	1608;1609;14412;15672;15673;27304;36456	1608;14412;15673;27304;36456
Rv1109c;BCG_RS06050	Rv1109c;BCG_RS06050	4;4	4;4	4;4	;	2	4	4	4	20.8	20.8	20.8	22.957	212	212;212	0	19.489	3550.1	2447.5	5276.4	15746	3393.3	2510.4	5367.9	15137	4	4	5	5	61162000	6				225	2094;2483;5861;10583	True;True;True;True	2183;2585;6034;10886	4409;5175;11270;11271;11272;20499	4970;5854;12625;12626;12627;22917	4970;5854;12625;22917
Rv1125;BCG_RS06135	Rv1125;BCG_RS06135	1;1	1;1	1;1	;	2	1	1	1	3.6	3.6	3.6	44.237	414	414;414	0.0011355	1.929	0	0	0	0	0	0	0	0	0	0	0	0	1485300	1				226	6108	TRUE	6287	11774	13178	13178
BCG_RS06145;Rv1127c	BCG_RS06145;Rv1127c	7;6	7;6	7;6	;	2	7	7	7	16.1	16.1	16.1	52.072	490	490;490	0	17.687	8400	8799.4	11473	26411	8087.2	8704.4	11754	25514	3	3	3	3	64951000	7				227	4780;4811;6456;6752;9113;13258;16955	True;True;True;True;True;True;True	4932;4963;6649;6952;9394;13646;17417	9316;9378;12470;13086;17744;25165;31893	10468;10541;13974;14675;19889;27956;35302	10468;10541;13974;14675;19889;27956;35302
Rv1130;BCG_RS06160	Rv1130;BCG_RS06160	10;10	10;10	10;10	;	2	10	10	10	18.6	18.6	18.6	57.782	526	526;526	0	37.057	12332	11758	83650	15519	11850	12403	79719	18685	10	10	10	10	437220000	18				228	976;1512;6790;8069;8685;13056;13164;16069;16657;17701	True;True;True;True;True;True;True;True;True;True	1005;1563;6990;8316;8950;13437;13547;13548;16511;17114;18174	1973;3135;3136;13162;15685;15686;16865;16866;16867;16868;24829;25006;25007;30183;30184;31310;33273	2219;3544;3545;14765;17602;17603;18914;18915;18916;18917;18918;27589;27786;27787;33432;33433;34647;36823	2219;3544;14765;17603;18918;27589;27787;33433;34647;36823	45	46
Rv1945;Rv1148c;BCG_RS10195;BCG_RS06260	Rv1945;Rv1148c;BCG_RS10195;BCG_RS06260	4;4;4;4	4;4;4;4	4;4;4;4	;;;	4	4	4	4	11	11	11	49.67	454	454;482;482;482	0	8.849	0	0	0	0	0	0	0	0	0	0	0	0	20450000	4				229	1868;2550;4307;7701	True;True;True;True	1936;2652;4451;7942	3923;5304;8467;15011	4435;6000;9505;16856	4435;6000;9505;16856
Rv1153c;BCG_RS06285	Rv1153c;BCG_RS06285	1;1	1;1	1;1	;	2	1	1	1	3.9	3.9	3.9	30.887	282	282;282	0.0029795	1.5563	215.41	201.76	352.69	0	206.93	201.82	344.18	0	1	1	1	0	5176000	2				230	9877	TRUE	10163	19115;19116	21391;21392	21391
Rv1154c;BCG_RS06290	Rv1154c;BCG_RS06290	2;2	2;2	2;2	;	2	2	2	2	11.3	11.3	11.3	22.999	213	213;213	0	5.2557	9138.1	8409.6	11527	4417.1	8775.3	8388.4	11429	4728.5	3	3	3	3	36640000	4				231	7421;7657	True;True	7650;7896	14394;14895;14896;14897	16133;16712;16713;16714	16133;16714
BCG_RS06295	BCG_RS06295	3	1	1		1	3	1	1	25.2	8.8	8.8	16.31	147	147	0	5.8285	0	0	0	0	0	0	0	0	0	0	0	0	11621000	1				232	7881;11947;12238	False;True;False	8126;12316;12609	15372;15373;15374;23034;23510	17258;17259;17260;17261;25672;26190	17261;25672;26190
Rv1163;BCG_RS06345	Rv1163;BCG_RS06345	1;1	1;1	1;1	;	2	1	1	1	4	4	4	21.918	201	201;201	0.0011282	1.8042	3783.9	3000.1	1867.7	946.69	3624.4	2999.4	1953.5	984.48	2	2	2	2	7398600	3				233	10225	TRUE	10518	19755;19756	22089;22090;22091	22091
BCG_RS06425	BCG_RS06425	9	9	1		1	9	9	1	34.5	34.5	2.5	37.762	362	362	0	138.92	23546	27879	29584	47555	22732	27318	30289	46369	9	8	9	9	724430000	17				234	579;4031;5230;6822;7851;11034;15439;15594;16402	True;True;True;True;True;True;True;True;True	593;4167;5395;7027;8096;11353;15874;16030;16853	1188;1189;1190;7962;10158;10159;13238;15320;21379;29056;29057;29352;29353;30796;30797;30798;30799	1334;1335;1336;8938;11402;11403;14845;17203;23875;32189;32190;32519;32520;34090;34091;34092;34093	1335;8938;11403;14845;17203;23875;32189;32520;34090
Rv1186c;BCG_RS06460	Rv1186c;BCG_RS06460	3;3	3;3	3;3	;	2	3	3	3	6.9	6.9	6.9	57.529	538	538;538	0	28.933	3080.6	2778	2616.6	5533.2	2957.2	2762.2	2719	5355.5	2	2	2	2	29684000	4				235	2159;6933;7877	True;True;True	2250;7141;8122	4524;13465;13466;15364	5104;15092;15093;17250	5104;15093;17250
BCG_RS06475;Rv1189	BCG_RS06475	5;2	2;2	2;2		2	5	2	2	13.5	4	4	44.304	401	401;290	0.00038329	2.1322	2630.3	1930.3	1876.5	2976.2	2516.4	1948.1	1930.3	2903.2	1	1	1	1	4776800	2				236	7731;8006;9733;10486;12425	True;False;True;False;False	7974;8253;10018;10788;12798	15081;15569;15570;18855;20324;23840;23841;23842	16931;17473;17474;21117;22735;26548;26549;26550	16931;17473;21117;22735;26549
Rv1215c;BCG_RS06605	Rv1215c;BCG_RS06605	9;9	9;9	9;9	;	2	9	9	9	17.5	17.5	17.5	62.61	561	561;561	0	36.05	40280	39381	37106	42152	38723	38962	37960	41623	11	12	11	12	383550000	20				237	1455;3196;3694;4135;12654;13538;16623;16663;17558	True;True;True;True;True;True;True;True;True	1500;3309;3816;4275;13029;13930;17079;17120;18030	3008;3009;3010;3011;6506;7381;7382;7383;8141;24206;25671;31240;31241;31242;31243;31318;33041;33042	3395;3396;3397;3398;3399;7343;8304;8305;8306;9131;26927;28507;34571;34572;34573;34574;34655;36580;36581;36582	3397;7343;8305;9131;26927;28507;34572;34655;36580
BCG_RS06620;Rv1218c	BCG_RS06620;Rv1218c	11;10	11;10	11;10	;	2	11	11	11	44.1	44.1	44.1	33.476	311	311;311	0	76.135	20162	19149	20682	47940	19373	19006	21391	46305	9	9	9	9	516670000	21				238	624;881;1650;2290;4614;4930;7587;8176;10466;13172;13848	True;True;True;True;True;True;True;True;True;True;True	642;907;1708;2383;4761;5084;7821;8427;10766;13556;14246	1274;1804;1805;3431;3432;4780;9009;9595;14756;14757;15899;15900;20263;20264;20265;20266;25018;25019;26221;26222	1432;2031;2032;2033;3869;3870;5376;10111;10772;16565;16566;17829;17830;22662;22663;22664;22665;27801;27802;29088;29089	1432;2033;3869;5376;10111;10772;16565;17829;22663;27801;29089
Rv1219c;BCG_RS06625	Rv1219c;BCG_RS06625	3;3	3;3	3;3	;	2	3	3	3	17.9	17.9	17.9	23.181	212	212;212	0	13.607	1839.6	2020.9	1855.3	2282.5	1772.9	1985.8	1904.6	2246.5	1	1	1	1	26247000	4				239	544;1979;4314	True;True;True	558;2066;4458	1129;4186;8478;8479	1265;4723;9518;9519	1265;4723;9519
BCG_RS06645	BCG_RS06645	15	2	2		1	15	2	2	30.9	3.8	3.8	54.182	528	528	0	5.0356	253.44	640.65	1023.9	3354.7	251.26	615.09	1056.3	3220	1	1	1	1	8076200	2				240	1302;2637;5387;6645;8054;9118;9347;11168;12430;13834;14403;14553;15256;16029;16943	False;False;False;False;False;True;False;False;False;False;False;False;True;False;False	1342;2741;5553;6843;8301;9399;9628;11491;12803;14232;14811;14961;15684;16471;17405	2675;5480;5481;10432;10433;10434;12862;12863;12864;12865;12866;15659;15660;17751;18148;21614;21615;21616;21617;23850;23851;23852;26201;27190;27191;27440;27441;28696;30105;30106;30107;30108;31871;31872	3019;6202;6203;11708;11709;11710;14422;14423;14424;14425;14426;17574;17575;19896;20338;24129;24130;24131;24132;26559;26560;26561;29068;30154;30155;30427;30428;31790;33351;33352;33353;33354;35279;35280	3019;6203;11709;14424;17574;19896;20338;24132;26561;29068;30154;30428;31790;33353;35280	46	424
Rv1224;BCG_RS06650	Rv1224;BCG_RS06650	3;3	3;3	3;3	;	2	3	3	3	22.9	22.9	22.9	14.114	131	131;131	0	9.7861	4052.8	3425.2	4259.6	4283.9	3886	3431.1	4284.8	4253.6	1	1	1	1	27106000	5				241	4266;4468;6756	True;True;True	4409;4614;6956	8390;8391;8762;13091;13092	9406;9407;9837;14681;14682	9407;9837;14682
Rv1226c;BCG_RS06660	Rv1226c;BCG_RS06660	2;2	2;2	2;2	;	2	2	2	2	6.2	6.2	6.2	52.598	487	487;487	0	6.6975	1374.6	1017.5	2412.7	1910.4	1315.2	1022.9	2363.5	1921.6	2	1	2	2	6627400	2				242	1785;6373	True;True	1850;6565	3737;12324	4225;13808	4225;13808
Rv1230c;BCG_RS06680	Rv1230c;BCG_RS06680	1;1	1;1	1;1	;	2	1	1	1	2.7	2.7	2.7	41.416	411	411;411	0.0011274	1.7828	2832.7	2969.1	3335.8	1410.3	2727.2	2931.4	3341.5	1493.2	1	1	1	1	10466000	1				243	3858	TRUE	3989	7679	8636	8636
Rv1232c;BCG_RS06690	Rv1232c;BCG_RS06690	3;3	3;3	3;3	;	2	3	3	3	9.4	9.4	9.4	47.374	435	435;435	0	21.277	14634	14710	16046	16528	14077	14530	16256	16393	5	4	5	5	98892000	6				244	2698;11739;15790	True;True;True	2803;12099;16229	5598;22700;29689;29690;29691;29692	6331;25317;32886;32887;32888;32889	6331;25317;32887
Rv1239c;BCG_RS06725	Rv1239c;BCG_RS06725	4;4	4;4	4;4	;	2	4	4	4	10.4	10.4	10.4	41.5	366	366;366	0	8.1781	0	0	0	0	0	0	0	0	0	0	0	0	17221000	5				245	9285;11481;16093;17926	True;True;True;True	9566;11811;16536;18402	18037;22206;30221;33655	20210;24778;24779;33473;37235	20210;24778;33473;37235
Rv1244;BCG_RS06750	Rv1244;BCG_RS06750	1;1	1;1	1;1	;	2	1	1	1	5.2	5.2	5.2	29.602	286	286;286	0	5.8073	0	0	0	0	0	0	0	0	0	0	0	0	16395000	1				246	2952	TRUE	3063	6095	6890	6890
Rv1249c;BCG_RS06775	Rv1249c;BCG_RS06775	5;5	5;5	5;5	;	2	5	5	5	21	21	21	27.571	262	262;262	0	11.574	6524.5	7574.3	12883	6346.4	6295.9	7483.1	12686	6617.2	2	2	2	2	41703000	6				247	1629;6116;8911;13190;13241	True;True;True;True;True	1687;6296;9182;13576;13629	3388;11790;17330;25048;25136;25137	3821;13195;19442;27833;27923;27924	3821;13195;19442;27833;27924
Rv1262c;BCG_RS06830	Rv1262c;BCG_RS06830	3;3	3;3	3;3	;	2	3	3	3	22.9	22.9	22.9	15.681	144	144;144	0	10.701	36634	39292	39556	71755	35288	38696	40752	69721	5	5	5	5	46400000	5				248	4368;6767;9464	True;True;True	4513;6967;9745	8588;8589;13109;13110;18352	9641;9642;14700;14701;20567	9641;14701;20567
Rv1274;BCG_RS06890	Rv1274;BCG_RS06890	3;3	3;3	3;3	;	2	3	3	3	20	20	20	19.739	185	185;185	0	9.6227	54050	51606	58541	65302	51940	51233	59261	64533	5	5	5	5	250060000	5				249	7948;9350;16923	True;True;True	8193;9631;17385	15479;18166;18167;31833;31834	17377;20370;20371;35235;35236	17377;20371;35236
Rv1276c;BCG_RS06900	Rv1276c;BCG_RS06900	3;3	3;3	3;3	;	2	3	3	3	23.4	23.4	23.4	16.462	158	158;158	0	17.396	12211	10371	15064	17142	11710	10408	15075	16945	2	2	2	3	66022000	5				250	4349;8945;12639	True;True;True	4493;9220;13014	8542;8543;17394;24185;24186	9590;9591;19511;26905;26906	9591;19511;26906
BCG_RS06960;Rv1288	BCG_RS06960;Rv1288	7;7	7;7	7;7	;	2	7	7	7	19.3	19.3	19.3	44.168	405	405;456	0	43.166	33644	31809	29255	8443.5	32325	31527	29587	9377.8	8	8	8	7	236530000	9				251	5995;9833;10243;10308;13354;14661;15413	True;True;True;True;True;True;True	6170;10119;10537;10602;13742;15071;15848	11529;19032;19784;19785;19786;19919;25326;27624;29014	12905;21305;22121;22122;22123;22277;28128;30623;32145	12905;21305;22123;22277;28128;30623;32145
Rv1301;BCG_RS07045	Rv1301;BCG_RS07045	3;3	3;3	3;3	;	2	3	3	3	21.7	21.7	21.7	22.57	217	217;217	0	10.892	11468	12006	12866	16236	11041	11847	13094	15964	6	6	6	6	167070000	9				252	5353;6864;11693	True;True;True	5519;7072;12045	10366;13339;13340;13341;13342;22605;22606;22607	11636;14957;14958;14959;14960;25211;25212;25213;25214	11636;14958;25212
Rv1302;BCG_RS07050	Rv1302;BCG_RS07050	3;3	3;3	3;3	;	2	3	3	3	4.5	4.5	4.5	42.257	404	404;404	0	3.6632	16117	16776	16026	16033	15515	16540	16352	15924	4	4	4	4	30771000	4				253	6086;6275;12862	True;True;True	6262;6464;13240	11720;11721;12124;24519	13117;13118;13573;27254	13118;13573;27254
BCG_RS07100;Rv1312	BCG_RS07100;Rv1312	2;2	2;2	2;2	;	2	2	2	2	11.8	11.8	11.8	16.13	144	144;147	0	3.0208	8326.5	7212.1	10709	10631	7987.2	7230.6	10686	10563	2	2	2	2	38979000	2				254	12901;16138	True;True	13280;16583	24575;30302	27312;33557	27312;33557
Rv1317c;BCG_RS07145	Rv1317c;BCG_RS07145	7;7	7;7	7;7	;	2	7	7	7	13.7	13.7	13.7	53.742	496	496;496	0	8.7196	4915.5	4800.9	5652.1	5487.2	4725.7	4761.9	5697.7	5457.8	2	2	2	2	53316000	7				255	3076;3755;5781;9450;10246;11575;15278	True;True;True;True;True;True;True	3189;3877;5953;9731;10540;11914;15707	6320;7486;11118;18332;19790;22364;28743	7143;8425;12455;20547;22127;24943;31840	7143;8425;12455;20547;22127;24943;31840
Rv1320c;BCG_RS07160	Rv1320c;BCG_RS07160	8;8	8;8	6;6	;	2	8	8	6	17.8	17.8	13.8	61.964	567	567;567	0	34.451	10287	11378	13034	17401	9915.5	11204	13234	17073	6	6	6	6	182570000	9				256	5294;5637;6170;6750;8015;9669;10923;15087	True;True;True;True;True;True;True;True	5459;5809;6355;6950;8262;9954;11241;15510	10256;10863;10864;11903;13083;15591;18737;21164;28388	11513;12166;12167;13322;14671;17499;20991;23647;31452	11513;12167;13322;14671;17499;20991;23647;31452
BCG_RS07180;Rv1323	BCG_RS07180;Rv1323	9;8	9;8	9;8	;	2	9	9	9	33.6	33.6	33.6	40.469	393	393;389	0	100.02	21002	19504	20866	55081	20166	19383	21695	53083	7	8	8	9	581440000	21				257	2109;3428;3547;6302;7376;11883;13462;14700;15237	True;True;True;True;True;True;True;True;True	2198;3542;3663;6491;7602;12252;13852;15110;15663	4435;6880;6881;6882;7109;12179;12180;14312;14313;14314;14315;22932;22933;25533;25534;27689;27690;27691;28642;28643	5003;7765;7766;7767;8012;13639;13640;16046;16047;16048;16049;25563;25564;28363;28364;28365;30691;30692;30693;31724;31725	5003;7766;8012;13639;16049;25563;28364;30692;31724
Rv1325c;BCG_RS07190	Rv1325c;BCG_RS07190	1;1	1;1	1;1	;	2	1	1	1	2.7	2.7	2.7	49.574	603	603;603	0	3.28	0	0	0	0	0	0	0	0	0	0	0	0	11858000	1				258	10293	TRUE	10587	19884	22236	22236
Rv1326c;BCG_RS07195	Rv1326c;BCG_RS07195	8;8	8;8	8;8	;	2	8	8	8	13.5	13.5	13.5	81.728	731	731;731	0	31.829	8773.9	8073.6	9965.4	10716	8425.6	8028.7	10039	10607	6	5	6	6	111980000	15				259	699;966;5579;10860;11064;11376;11690;16155	True;True;True;True;True;True;True;True	719;994;5750;11176;11384;11699;12042;16600	1428;1429;1952;10762;10763;21045;21441;22002;22003;22602;30327;30328	1612;1613;1614;1615;2195;12061;12062;23521;23941;24552;24553;24554;25208;33584;33585	1612;2195;12062;23521;23941;24553;25208;33584
BCG_RS07205	BCG_RS07205	23	1	1		1	23	1	1	25.7	0.9	0.9	95.52	863	863	0.0087273	1.114	0	0	0	0	0	0	0	0	0	0	0	0	5255600	2				260	807;2008;3025;4284;4813;4825;4826;5116;5506;8117;8253;9063;9185;9430;10236;10520;11102;11409;12752;13668;13876;14409;16655	False;False;False;False;False;False;False;False;True;False;False;False;False;False;False;False;False;False;False;False;False;False;False	829;2095;3137;4428;4965;4977;4978;5279;5676;8366;8509;9341;9466;9711;10530;10823;11423;11732;13129;14063;14277;14817;17112	1638;4251;6245;8425;9381;9406;9407;9961;10636;10637;15780;16060;16061;16062;16063;17629;17630;17631;17888;18296;18297;19773;20388;20389;20390;20391;21498;21499;22069;22070;22071;24372;25893;26271;26272;27201;31305;31306;31307;31308	1855;4794;7061;9448;10544;10571;10572;10573;11185;11927;11928;17701;17702;18016;18017;18018;18019;19768;19769;19770;20048;20506;20507;20508;20509;22108;22800;22801;22802;22803;22804;24000;24001;24630;24631;24632;24633;27100;28739;29142;29143;29144;30167;34642;34643;34644;34645	1855;4794;7061;9448;10544;10571;10572;11185;11927;17702;18016;19769;20048;20508;22108;22803;24001;24632;27100;28739;29144;30167;34645
Rv1330c;BCG_RS07215	Rv1330c;BCG_RS07215	9;9	9;9	9;9	;	2	9	9	9	28.8	28.8	28.8	47.226	448	448;448	0	35.565	6902.3	5778.3	5758.9	5700.9	6617.2	5777.2	5860.2	5654.8	3	3	3	2	131700000	12				261	463;1289;2544;3528;6455;8430;9627;10441;11220	True;True;True;True;True;True;True;True;True	475;1329;2646;3643;6648;8687;9912;10740;11543	964;965;2648;5291;5292;7072;12469;16382;18646;20202;20203;21712	1080;1081;2992;5986;5987;7974;13973;18367;20894;22596;22597;24236	1081;2992;5986;7974;13973;18367;20894;22597;24236
BCG_RS07385;Rv1362c	BCG_RS07385;Rv1362c	2;1	2;1	2;1	;	2	2	2	2	17.3	17.3	17.3	23.461	220	220;220	0.0011368	1.9464	2159.4	2445.5	2056.9	3651.4	2082.6	2397.3	2141.9	3550	1	1	1	1	125500000	3				262	198;15762	True;True	205;16201	445;29637;29638	519;32829;32830	519;32829
Rv1364c;BCG_RS07395	Rv1364c;BCG_RS07395	8;8	8;8	8;8	;	2	8	8	8	14.4	14.4	14.4	69.523	653	653;653	0	64.332	15666	16060	18323	33429	15070	15878	18752	32477	4	5	5	5	73045000	12				263	5972;6366;6548;6904;10850;12380;15871;17941	True;True;True;True;True;True;True;True	6147;6558;6744;7112;11166;12753;16311;18418	11492;12312;12313;12673;13418;13419;21024;21025;23766;29821;33680;33681	12867;13795;13796;14217;15040;15041;23499;23500;26469;33037;37261;37262	12867;13795;14217;15040;23499;26469;33037;37262
Rv1373;BCG_RS07435	Rv1373;BCG_RS07435	1;1	1;1	1;1	;	2	1	1	1	3.7	3.7	3.7	37.005	326	326;327	0	5.5155	697.46	1051	1573.9	662.79	677.68	1024.2	1555.6	702.04	1	1	1	1	2191700	1				264	8765	TRUE	9030	17018	19089	19089
Rv1383;BCG_RS07485	Rv1383;BCG_RS07485	8;8	8;8	8;8	;	2	8	8	8	33	33	33	39.766	376	376;376	0	41.727	31835	31484	43463	50782	30614	31231	43622	50100	17	15	17	18	930960000	27				265	1335;1732;2275;2545;2828;6825;9109;12418	True;True;True;True;True;True;True;True	1375;1793;2368;2647;2935;7030;9390;12791	2745;2746;2747;3603;3604;4752;5293;5294;5295;5296;5297;5837;5838;13245;13246;13247;13248;17730;17731;17732;17733;23830;23831;23832	3095;3096;3097;3098;4067;4068;5346;5988;5989;5990;5991;5992;5993;6598;6599;14852;14853;14854;14855;14856;19873;19874;19875;19876;26537;26538;26539	3095;4068;5346;5989;6598;14854;19874;26537
Rv1384;BCG_RS07490	Rv1384;BCG_RS07490	20;20	20;20	20;20	;	2	20	20	20	19.6	19.6	19.6	118.96	1115	1115;1115	0	178.03	68762	62663	76582	66041	66021	62447	76923	66098	17	17	17	17	509220000	33				266	832;1161;2491;2531;2585;3339;3719;4434;4555;9459;9485;10104;11896;11910;13841;14034;14229;15337;16325;17689	True;True;True;True;True;True;True;True;True;True;True;True;True;True;True;True;True;True;True;True	855;1195;2593;2633;2688;3452;3841;4580;4702;9740;9766;10393;12265;12279;14239;14440;14637;15769;16775;18162	1686;1687;1688;1689;2379;2380;5196;5268;5269;5369;5370;5371;5372;6735;7420;8703;8704;8908;18347;18387;19530;22956;22983;26210;26211;26541;26881;28873;30649;30650;30651;30652;33257	1906;1907;1908;1909;2685;2686;5876;5960;5961;6072;6073;6074;6075;7595;8344;9771;9772;10001;20562;20606;21843;25588;25616;29077;29078;29440;29805;31993;33935;33936;33937;33938;36807	1907;2686;5876;5960;6072;7595;8344;9771;10001;20562;20606;21843;25588;25616;29077;29440;29805;31993;33935;36807
Rv1387;BCG_RS07505	Rv1387;BCG_RS07505	2;2	2;2	2;2	;	2	2	2	2	5.4	5.4	5.4	55.403	539	539;539	0	9.6769	0	0	0	0	0	0	0	0	0	0	0	0	12045000	2				267	456;2337	True;True	468;2432	950;4855	1065;5456	1065;5456
Rv1397c;BCG_RS07560	Rv1397c;BCG_RS07560	3;3	3;3	3;3	;	2	3	3	3	23.3	23.3	23.3	14.952	133	133;133	0	6.111	10956	11137	15335	8217.8	10542	11044	15238	8503.8	4	4	4	4	313560000	6				268	1118;11602;16751	True;True;True	1151;11945;17210	2286;22415;31519;31520;31521	2572;24997;34889;34890;34891;34892	2572;24997;34891	47	1
Rv1407;BCG_RS07610	Rv1407;BCG_RS07610	9;9	9;9	9;9	;	2	9	9	9	21.7	21.7	21.7	48.493	457	457;457	0	21.675	11671	10837	13807	17221	11209	10774	13926	16940	7	6	7	7	96965000	13				269	682;1873;3101;7031;8106;12553;16505;16896;17409	True;True;True;True;True;True;True;True;True	701;1941;3214;7244;8355;12928;16958;17358;17881	1399;3933;3934;3935;6355;13665;15759;24050;24051;30999;31771;32789;32790	1579;4445;4446;4447;7179;15334;17678;26767;26768;34309;35157;36302;36303	1579;4447;7179;15334;17678;26768;34309;35157;36302
BCG_RS07620;Rv1409	BCG_RS07620;Rv1409	14;13	14;13	14;13	;	2	14	14	14	51	51	51	35.382	339	339;339	0	196.17	53313	48407	48203	87744	51172	48138	49678	85248	18	20	19	20	766570000	33				270	1429;3654;7523;9102;9103;9478;10878;13129;14589;14739;14784;15075;17440;17543	True;True;True;True;True;True;True;True;True;True;True;True;True;True	1473;3774;7755;9383;9384;9759;11194;13512;14997;15149;15195;15498;17912;18015	2949;7320;14612;17711;17712;17713;17714;17715;18373;18374;18375;21074;24945;24946;27509;27510;27511;27512;27758;27759;27832;27833;28368;28369;28370;28371;32837;32838;33018;33019	3330;8241;8242;16394;19852;19853;19854;19855;19856;19857;20590;20591;20592;23553;27720;27721;30500;30501;30502;30503;30766;30767;30768;30846;30847;31430;31431;31432;31433;36353;36354;36556;36557	3330;8242;16394;19855;19856;20592;23553;27721;30500;30766;30847;31430;36353;36557
Rv1431;BCG_RS07730	Rv1431;BCG_RS07730	4;4	4;4	4;4	;	2	4	4	4	6.8	6.8	6.8	65.321	589	589;589	0	55.677	2334	2155.6	2492.3	2318.7	2241.5	2144.9	2513.1	2311.3	2	2	2	2	30648000	6				271	1644;10681;14037;16234	True;True;True;True	1702;10994;14443;16682	3419;20716;20717;26545;26546;30475	3854;23158;23159;29444;29445;33743	3854;23158;29445;33743
Rv1438;BCG_RS07765	Rv1438;BCG_RS07765	9;9	9;9	9;9	;	2	9	9	9	35.6	35.6	35.6	27.403	261	261;261	0	40.857	57545	55324	46637	40751	55301	54734	47856	40756	12	13	12	13	678610000	17				272	4840;8254;9246;10049;11673;14281;15405;15832;16529	True;True;True;True;True;True;True;True;True	4992;8510;9527;10336;12024;14689;15840;16271;16982	9433;9434;16064;16065;16066;17980;19432;19433;22553;26970;29001;29759;29760;29761;31049;31050	10600;10601;18020;18021;18022;18023;20148;21743;21744;25141;29900;32128;32968;32969;32970;34362;34363	10601;18020;20148;21744;25141;29900;32128;32970;34363
Rv1451;BCG_RS07845	Rv1451;BCG_RS07845	1;1	1;1	1;1	;	2	1	1	1	6.5	6.5	6.5	33.538	308	308;308	0	3.659	0	0	0	0	0	0	0	0	0	0	0	0	3325300	1				273	17729	TRUE	18202	33312	36862	36862
Rv1459c;BCG_RS07885	Rv1459c;BCG_RS07885	2;2	2;2	2;2	;	2	2	2	2	4.4	4.4	4.4	62.693	591	591;591	0	3.6337	0	0	0	0	0	0	0	0	0	0	0	0	9640500	2				274	4236;13030	True;True	4378;13410	8337;24791	9351;27550	9351;27550
Rv1462;BCG_RS07900	Rv1462;BCG_RS07900	10;10	10;10	10;10	;	2	10	10	10	35.3	35.3	35.3	42.522	397	397;397	0	67.204	15598	15666	22232	42394	14999	15552	22527	41138	7	8	7	8	348960000	15				275	723;2200;5561;6525;6630;6827;8335;8475;10068;10580	True;True;True;True;True;True;True;True;True;True	744;2291;5732;6719;6828;7032;8592;8734;10355;10883	1490;1491;4613;10734;12610;12841;13251;13252;13253;16211;16212;16473;16474;19462;20493	1691;1692;5199;12032;14137;14398;14860;14861;14862;18176;18177;18473;18474;21773;22911	1691;5199;12032;14137;14398;14862;18177;18473;21773;22911
BCG_RS07950;Rv1472	BCG_RS07950;Rv1472	6;5	6;5	6;5	;	2	6	6	6	22.8	22.8	22.8	30.565	285	285;285	0	44.089	2251.5	1367.1	2846.9	5770.8	2148.5	1400.5	2855.2	5591.2	2	1	2	2	83181000	7				276	231;2162;4195;6549;15644;17214	True;True;True;True;True;True	238;2253;4336;6745;16080;17683	514;4531;4532;8257;12674;29427;32424	594;5112;5113;9268;14218;32600;35891	594;5112;9268;14218;32600;35891
Rv1473A;BCG_RS07960	Rv1473A;BCG_RS07960	1;1	1;1	1;1	;	2	1	1	1	15.9	15.9	15.9	7.105	63	63;63	0.0047882	1.3825	697.62	801	1222.9	8212.4	673	790.34	1331.4	7820.9	1	1	1	1	7195000	1				277	11858	TRUE	12227	22900	25528	25528
Rv1481;BCG_RS08000	Rv1481;BCG_RS08000	7;7	7;7	7;7	;	2	7	7	7	24.8	24.8	24.8	36.029	335	335;335	0	65.171	42063	36428	46508	70965	40349	36443	47113	69308	9	9	9	9	342450000	17				278	2944;5275;5531;6231;6255;9131;15628	True;True;True;True;True;True;True	3055;5440;5701;5702;6418;6443;9412;16064	6082;6083;10233;10234;10674;10675;10676;12030;12031;12079;17771;17772;17773;29408;29409	6877;6878;11489;11490;11966;11967;11968;13465;13466;13521;19918;19919;19920;19921;32579;32580;32581	6877;11490;11967;13466;13521;19921;32581	48	50
BCG_RS08025	BCG_RS08025	3	3	1		1	3	3	1	15.2	15.2	6.9	29.957	289	289	0	47.406	11599	9979.3	7388.8	17603	11125	9932.4	7837.6	16993	4	4	4	4	73321000	6				279	7079;10731;13140	True;True;True	7293;11044;13523	13745;13746;20808;20809;24964;24965	15420;15421;23261;23262;27739;27740	15421;23261;27740
BCG_RS08095;Rv1498A	BCG_RS08095;Rv1498A	1;1	1;1	1;1	;	2	1	1	1	17.5	17.5	17.5	6.7706	63	63;70	0	19.883	17303	19864	23752	6566.4	16692	19531	23660	7347.1	3	3	3	3	529450000	5				280	1671	TRUE	1731	3474;3475;3476;3477	3912;3913;3914;3915;3916	3914
Rv1500;BCG_RS08105	Rv1500;BCG_RS08105	4;4	4;4	4;4	;	2	4	4	4	14	14	14	38.095	342	342;342	0	23.366	8752.1	8458.7	14533	21436	8412.5	8442.5	14535	20959	3	3	3	3	88514000	5				281	2323;7521;9196;16964	True;True;True;True	2417;7753;9477;17426	4832;14607;14608;17905;31907	5433;16388;16389;20065;35316	5433;16388;20065;35316
BCG_RS08115;Rv1502	BCG_RS08115;Rv1502	3;2	3;2	3;2	;	2	3	3	3	14	14	14	33.412	299	299;299	0	40.633	637.33	961.91	390.81	4045.7	619.29	926.43	490.58	3842.7	2	2	2	2	33743000	4				282	8535;14720;16160	True;True;True	8796;15130;16605	16575;27731;30336;30337	18581;30738;33593;33594	18581;30738;33594
Rv1518;BCG_RS08135	Rv1518;BCG_RS08135	1;1	1;1	1;1	;	2	1	1	1	2.8	2.8	2.8	36.088	319	319;319	0	2.4566	0	0	0	0	0	0	0	0	0	0	0	0	4342700	2				283	8101	TRUE	8350	15745;15746	17662;17663	17662
Rv1521;BCG_RS08150	Rv1521;BCG_RS08150	18;18	18;18	14;14	;	2	18	18	14	27.6	27.6	24.4	63.141	583	583;583	0	122.53	93400	88846	95801	123340	89748	88110	97508	121180	20	19	20	20	726330000	32				284	1864;2205;2364;3384;3747;4679;5411;5535;8721;9154;9232;9276;9832;12829;14637;14703;14866;16756	True;True;True;True;True;True;True;True;True;True;True;True;True;True;True;True;True;True	1932;2296;2459;3498;3869;4827;5578;5706;8986;9435;9513;9557;10118;13206;15046;15113;15278;17215	3915;3916;4622;4623;4910;4911;6806;7460;7461;9117;10468;10469;10470;10471;10683;10684;10685;16931;17825;17964;18026;19031;24479;27581;27696;27697;27993;27994;31529;31530	4425;4426;4427;5208;5209;5519;5520;7674;8388;8389;10230;11746;11747;11748;11749;11975;11976;11977;11978;18990;19979;20132;20198;21304;27209;30577;30698;30699;31027;31028;34900;34901	4427;5209;5520;7674;8388;10230;11748;11977;18990;19979;20132;20198;21304;27209;30577;30698;31028;34900
BCG_RS08155;Rv1522c	BCG_RS08155;Rv1522c	2;2	2;2	2;2	;	2	2	2	2	2.1	2.1	2.1	118.43	1107	1107;1146	0	7.4195	684.43	581.46	1276.7	1296.4	656.33	587.99	1257.8	1286.7	1	1	1	1	6036000	2				285	4709;12449	True;True	4859;12822	9173;23879	10292;26588	10292;26588
BCG_RS08180	BCG_RS08180	42	39	2		1	42	39	2	22.8	21.3	1.6	223.86	2108	2108	0	308.84	50026	45323	68421	407220	48022	45217	73474	388410	36	33	38	44	2856900000	79				286	642;1496;1697;2465;2800;3677;3795;4357;4767;4951;5138;5316;5484;6270;6889;7034;7443;8935;9738;9936;10303;10494;10495;10500;10552;11326;11373;11946;12483;12649;12953;13267;14088;14215;15056;15850;15999;16152;16221;16540;16956;17862	True;True;True;True;True;True;True;True;True;True;False;True;True;True;True;True;True;True;True;True;True;True;True;True;True;True;True;True;True;True;True;True;True;False;True;True;True;True;True;True;False;True	661;1546;1758;2567;2907;3798;3919;4502;4918;5105;5301;5482;5652;6459;7097;7247;7672;9209;10023;10222;10597;10796;10797;10802;10855;11649;11696;12315;12856;13024;13333;13655;14494;14623;15478;16289;16440;16597;16669;16995;17418;18338	1307;1308;1309;1310;3097;3098;3528;3529;3530;5143;5144;5791;7358;7359;7565;7566;8562;8563;8564;9290;9648;9649;9995;10292;10293;10294;10594;10595;12110;13388;13668;13669;13670;13671;14441;14442;17375;17376;17377;17378;18866;19223;19224;19904;19905;20335;20336;20345;20449;20450;21914;21915;21998;21999;23032;23033;23934;23935;23936;24199;24667;24668;25178;26630;26631;26855;26856;28335;29784;30042;30…	1476;1477;1478;1479;3494;3495;3983;3984;3985;5819;5820;5821;6544;8281;8282;8513;8514;9611;9612;9613;10436;10842;10843;11223;11554;11555;11556;11884;11885;13557;15006;15337;15338;15339;15340;16187;16188;16189;19492;19493;19494;19495;21128;21516;21517;22260;22261;22262;22746;22747;22756;22864;22865;24461;24462;24548;24549;25670;25671;26644;26645;26646;26920;27418;27419;27420;27969;29533;29534;29777…	1479;3494;3983;5820;6544;8281;8513;9613;10436;10842;11223;11555;11885;13557;15006;15338;16187;19495;21128;21517;22261;22746;22747;22756;22865;24461;24549;25670;26645;26920;27418;27969;29534;29778;31396;32996;33283;33581;33719;34383;35304;37118
Rv1529;BCG_RS08190	Rv1529;BCG_RS08190	8;8	6;6	6;6	;	2	8	6	6	13.4	11.6	11.6	62.829	584	584;584	0	14.612	8021.1	9051.7	9866.6	7857.7	7735	8898.3	9958.6	7900.7	3	3	3	3	81639000	7				287	2206;3747;6348;8337;8721;9165;11642;15643	True;False;True;True;False;True;True;True	2297;3869;6540;8594;8986;9446;11991;16079	4624;7460;7461;12266;16219;16220;16931;17847;22496;29426	5210;8388;8389;13743;18189;18190;18990;20002;25081;32599	5210;8388;13743;18190;18990;20002;25081;32599
Rv1530;BCG_RS08195	Rv1530;BCG_RS08195	8;8	8;8	8;8	;	2	8	8	8	25.1	25.1	25.1	37.996	367	367;367	0	26.436	33570	28109	27177	11062	32183	28095	27450	11748	7	7	7	6	95402000	11				288	306;1899;6920;7615;8570;15538;15666;17385	True;True;True;True;True;True;True;True	316;1969;7128;7850;8832;15973;16102;17857	645;3993;13442;14815;16648;16649;29235;29236;29461;29462;32745	734;4508;15068;16629;18670;18671;32380;32381;32639;32640;36250	734;4508;15068;16629;18670;32381;32640;36250
Rv1537;BCG_RS08230	Rv1537;BCG_RS08230	4;4	4;4	4;4	;	2	4	4	4	8.2	8.2	8.2	49.107	463	463;468	0	9.5659	5726.5	5679.2	7011.4	7269	5507.1	5631.3	7058.8	7207.2	3	3	3	3	26997000	5				289	7372;7732;10515;13240	True;True;True;True	7598;7975;10818;13628	14307;15082;20377;20378;25135	16041;16932;22789;22790;27922	16041;16932;22789;27922
BCG_RS08265;Rv1544	BCG_RS08265;Rv1544	6;6	6;6	6;6	;	2	6	6	6	28.6	28.6	28.6	24.607	231	231;267	0	84.483	68016	62045	55259	79571	65306	61599	57025	77862	15	14	15	15	2042100000	23				290	5164;5985;9787;12300;13326;15373	True;True;True;True;True;True	5327;6160;10072;12672;13714;15807	10043;10044;11508;11509;11510;11511;18947;18948;18949;23629;23630;23631;23632;25285;25286;25287;25288;28945;28946;28947	11276;11277;12883;12884;12885;12886;21214;21215;21216;26315;26316;26317;26318;26319;28083;28084;28085;28086;32067;32068;32069;32070;32071	11276;12884;21216;26316;28083;32069
BCG_RS08290;BB988_RS08510;Rv1550;BB988_RS08505	BCG_RS08290;BB988_RS08510;Rv1550	6;4;4;1	6;4;4;1	6;4;4;1	;;	4	6	6	6	10.2	10.2	10.2	70.385	647	647;462;571;143	0	13.653	874.86	814.21	1107.5	3824	840.31	811.5	1153.1	3667.5	2	2	2	2	59721000	8				291	612;6930;8229;10076;14487;17304	True;True;True;True;True;True	629;7138;8481;10364;14895;17773	1247;13461;16006;19475;19476;27317;27318;32609	1402;15087;17951;21786;21787;30289;30290;36091	1402;15087;17951;21787;30290;36091
Rv1553;BCG_RS08305	Rv1553;BCG_RS08305	4;4	4;4	4;4	;	2	4	4	4	18.6	18.6	18.6	27.234	247	247;376	0	16.722	5518	5604.3	8048.6	2032.6	5309.1	5561.1	7946.8	2307.7	3	3	3	3	17551000	4				292	3922;10993;12644;17872	True;True;True;True	4054;11311;13019;18348	7786;21312;24191;33565	8746;23807;26911;37133	8746;23807;26911;37133
Rv1570;BCG_RS08395	Rv1570;BCG_RS08395	3;3	3;3	3;3	;	2	3	3	3	18.1	18.1	18.1	22.456	226	226;226	0	13.238	6052.7	5473.6	6845.9	23010	5810.5	5459	7143.6	22077	2	2	2	2	99780000	4				293	6264;10247;17838	True;True;True	6452;10541;18314	12099;12100;19791;33508	13546;13547;22128;37074	13547;22128;37074
Rv1592c;BCG_RS08425	Rv1592c;BCG_RS08425	2;2	2;2	2;2	;	2	2	2	2	8.3	8.3	8.3	48.042	446	446;446	0	13.501	3594.8	2924.8	2561.2	19673	3444.7	2926.4	2902.9	18718	1	1	1	1	31419000	2				294	7089;15919	True;True	7303;16359	13760;29907	15436;33131	15436;33131
Rv1596;BCG_RS08445	Rv1596;BCG_RS08445	7;7	7;7	7;7	;	2	7	7	7	23.9	23.9	23.9	29.951	285	285;285	0	28.725	48360	45638	64305	73625	46462	45471	64466	72677	10	10	10	10	1846600000	24				295	3840;6931;7004;7040;10123;16352;16356	True;True;True;True;True;True;True	3969;7139;7214;7253;10413;16802;16806	7638;7639;7640;7641;7642;13462;13463;13587;13588;13678;13679;13680;19579;19580;19581;30701;30702;30708	8591;8592;8593;8594;8595;8596;8597;15088;15089;15090;15236;15237;15238;15347;15348;15349;15350;21900;21901;21902;21903;33993;33994;34000	8596;15088;15237;15349;21901;33994;34000	49	285
Rv1597;BCG_RS08450	Rv1597;BCG_RS08450	4;4	4;4	4;4	;	2	4	4	4	21.8	21.8	21.8	27.962	252	252;252	0	38.014	3233.3	2997.4	4120.5	5303.1	3105.3	2988.6	4144.6	5210.2	4	4	4	4	76471000	5				296	2510;4687;8905;14501	True;True;True;True	2612;4836;9176;14909	5231;9131;17312;17313;27340	5913;10246;19423;19424;30315	5913;10246;19424;30315
Rv1605;BCG_RS08490	Rv1605;BCG_RS08490	7;7	7;7	7;7	;	2	7	7	7	29.6	29.6	29.6	27.221	267	267;267	0	23.755	30267	27178	26848	61730	29052	27044	27899	59635	9	9	9	9	260690000	15				297	291;3764;5006;6039;7653;15261;16243	True;True;True;True;True;True;True	301;3888;5163;6214;7892;15689;16691	619;620;621;622;7503;9751;9752;9753;11621;14890;14891;28706;28707;30486;30487	708;709;710;711;8444;10959;10960;10961;13007;16707;16708;31800;31801;33754;33755	710;8444;10960;13007;16707;31800;33755	50	191
Rv1618;BCG_RS08555	Rv1618;BCG_RS08555	3;3	3;3	3;3	;	2	3	3	3	10	10	10	33.172	300	300;300	0	10.014	4914.5	4024	3638.7	40402	4709.7	4025.5	4316.3	38362	4	4	4	4	48669000	5				298	3618;6979;17633	True;True;True	3736;7189;18105	7251;13537;13538;33164;33165	8165;15169;15170;36712;36713	8165;15169;36713
Rv1624c;BCG_RS08585	Rv1624c;BCG_RS08585	2;2	2;2	2;2	;	2	2	2	2	12.3	12.3	12.3	20.371	195	195;195	0	20.815	0	0	0	0	0	0	0	0	0	0	0	0	11361000	2				299	7556;9226	True;True	7789;9507	14692;17957	16489;20125	16489;20125
Rv1628c;BCG_RS08610	Rv1628c;BCG_RS08610	4;4	4;4	4;4	;	2	4	4	4	40.5	40.5	40.5	17.754	163	163;163	0	43.733	1110.6	1311.5	2667.3	1089.6	1062.1	1280.2	2607.6	1158	2	3	4	4	78811000	5				300	694;1109;1268;11387	True;True;True;True	714;1142;1307;11710	1420;1421;2271;2617;22022	1603;1604;2557;2959;24573	1604;2557;2959;24573
BCG_RS08620	BCG_RS08620	21	21	1		1	21	21	1	43.9	43.9	1.9	53.231	481	481	0	127.51	377930	346790	326470	365290	362900	344430	334040	360940	68	69	70	70	9316300000	105				301	2583;2955;2961;3774;5481;6033;6537;7526;8144;11581;12028;12240;12784;13423;14417;14609;14780;15870;16196;16197;17631	True;True;True;True;True;True;True;True;True;True;True;True;True;True;True;True;True;True;True;True;True	2686;3066;3072;3898;5649;6208;6731;6732;7758;8393;8394;11920;11921;12397;12611;13161;13812;14825;15017;15191;16310;16641;16642;18103	5367;6102;6103;6104;6105;6106;6114;6115;6116;6117;7522;7523;7524;7525;10590;10591;11609;11610;11611;11612;12628;12629;12630;12631;12632;12633;12634;12635;12636;12637;12638;12639;12640;12641;12642;12643;12644;12645;12646;12647;12648;12649;14618;14619;14620;14621;15825;15826;15827;15828;15829;15830;15831;15832;15833;15834;22374;22375;23156;23157;23512;23513;23514;23515;24419;25460;25461;25462;25463…	6069;6070;6899;6900;6901;6902;6903;6904;6905;6913;6914;6915;6916;6917;6918;8464;8465;8466;8467;8468;11879;11880;11881;12993;12994;12995;12996;12997;12998;14162;14163;14164;14165;14166;14167;14168;14169;14170;14171;14172;14173;14174;14175;14176;14177;14178;14179;14180;14181;14182;14183;14184;14185;14186;14187;14188;14189;14190;16401;16402;16403;16404;16405;17749;17750;17751;17752;17753;17754;17755…	6070;6901;6914;8467;11881;12994;14164;16402;17755;24954;25800;26194;27147;28283;30182;30531;30837;33036;33660;33661;36709	51;52;53	155;345;427
Rv1633;BCG_RS08635	Rv1633;BCG_RS08635	11;11	11;11	11;11	;	2	11	11	11	17.6	17.6	17.6	78.069	698	698;698	0	42.131	23080	21787	31050	36294	22170	21710	31124	35795	8	9	9	9	147840000	18				302	2857;4026;4362;6358;7098;7269;8547;10757;13287;14869;16522	True;True;True;True;True;True;True;True;True;True;True	2965;4162;4507;6550;7312;7494;8809;11070;13675;15281;16975	5888;7956;8571;12288;12289;13773;14126;14127;14128;14129;16606;20863;25215;25216;27998;27999;31032	6651;8932;9620;13767;13768;15451;15840;15841;15842;15843;18614;23324;28007;28008;31032;31033;31034;34344	6651;8932;9620;13767;15451;15840;18614;23324;28008;31033;34344
Rv1634;BCG_RS08640	Rv1634;BCG_RS08640	1;1	1;1	1;1	;	2	1	1	1	1.7	1.7	1.7	47.713	471	471;471	0.0062248	1.266	0	0	0	0	0	0	0	0	0	0	0	0	6266700	1				303	6602	TRUE	6800	12790	14342	14342
Rv1640c;BCG_RS08675	Rv1640c;BCG_RS08675	10;10	10;10	10;10	;	2	10	10	10	9.1	9.1	9.1	128.24	1172	1172;1172	0	59.187	17244	16577	17052	12892	16573	16432	17256	13004	6	6	6	6	230500000	13				304	693;3598;5271;6998;8296;9440;9730;9743;12958;17856	True;True;True;True;True;True;True;True;True;True	713;3716;5436;7208;8553;9721;10015;10028;13338;18332	1419;7208;10229;13574;16143;18314;18315;18316;18849;18850;18871;24674;33540	1602;8120;11485;15219;18107;20528;20529;20530;21111;21112;21133;27426;37108	1602;8120;11485;15219;18107;20530;21111;21133;27426;37108
Rv1641;BCG_RS08680	Rv1641;BCG_RS08680	7;7	7;7	7;7	;	2	7	7	7	43.3	43.3	43.3	22.333	201	201;201	0	88.967	56241	52709	44009	32661	54027	52224	45119	32984	10	10	10	10	1671700000	16				305	5143;5758;8370;10030;10298;12019;15441	True;True;True;True;True;True;True	5306;5930;8627;10317;10592;12388;15876	10003;10004;10005;11075;11076;16272;19401;19890;19891;23145;29059;29060;29061;29062	11233;11234;11235;12401;12402;18244;18245;21711;22243;22244;22245;25789;32192;32193;32194;32195	11234;12402;18245;21711;22244;25789;32194
Rv1644;BCG_RS08695	Rv1644;BCG_RS08695	3;3	3;3	3;3	;	2	3	3	3	17.7	17.7	17.7	26.88	260	260;260	0	21.761	6111	5290.9	5561.4	28236	5862	5280.9	6001.1	26975	3	3	3	4	97254000	7				306	1847;5346;5742	True;True;True	1914;5512;5914	3868;3869;3870;3871;10352;11046;11047	4373;4374;4375;4376;11621;12363;12364	4376;11621;12364
Rv1647;BCG_RS08710	Rv1647;BCG_RS08710	2;2	2;2	2;2	;	2	2	2	2	9.8	9.8	9.8	33.956	316	316;316	0	37.74	4353	3840	5316.6	6073.5	4177	3841.3	5333.6	5995.8	3	3	3	3	54330000	4				307	10518;13937	True;True	10821;14340	20383;20384;20385;26378	22795;22796;22797;29265	22796;29265
Rv1649;BCG_RS08720	Rv1649;BCG_RS08720	10;10	10;10	10;10	;	2	10	10	10	33.1	33.1	33.1	37.371	341	341;341	0	55.309	48097	43247	48659	45583	46168	43088	49139	45421	10	10	11	11	727430000	18				308	821;3114;3829;4973;5885;6460;7047;12224;13944;14526	True;True;True;True;True;True;True;True;True;True	843;3227;3958;5128;6058;6653;7260;12595;14347;14934	1662;6372;7626;9692;9693;9694;9695;11314;11315;12478;12479;12480;13689;23483;23484;23485;26388;27392	1880;7197;8579;10894;10895;10896;10897;12675;12676;13983;13984;13985;15359;26163;26164;26165;29275;30376	1880;7197;8579;10894;12675;13984;15359;26165;29275;30376	54	227
Rv1661;BCG_RS08780;Rv1664;BCG_RS08795	Rv1661;BCG_RS08780	13;13;1;1	12;12;1;1	10;10;0;0	;	4	13	12	10	6.8	6.3	5.6	221.04	2126	2126;2126;1017;1017	0	23.324	15366	16148	26495	12601	14795	16025	26117	13183	7	7	8	8	77632000	13				309	173;1203;1934;1941;2932;2934;3523;6146;7341;7423;11329;13259;15910	True;True;True;True;True;True;True;False;True;True;True;True;True	180;1238;2008;2018;3043;3045;3638;6329;7567;7652;11652;13647;16350	386;2469;4070;4093;6061;6063;7064;11853;11854;14258;14396;14397;21919;25166;29894	444;2795;4596;4623;6854;6856;7965;13264;13265;15988;16135;16136;24466;27957;33116	444;2795;4596;4623;6854;6856;7965;13265;15988;16135;24466;27957;33116
BCG_RS08810;BB988_RS09130;BB988_RS09135	BCG_RS08810;BB988_RS09130	5;3;2	5;3;2	5;3;2	;	3	5	5	5	12	12	12	65.021	591	591;236;372	0	15.882	2823.7	3627.4	6046.5	32515	2721.1	3565.1	6433.1	31022	3	4	4	4	34767000	5				310	5410;8221;15302;16560;16809	True;True;True;True;True	5577;8472;15731;17015;17269	10467;15989;28791;31107;31623	11745;17932;31899;34421;35001	11745;17932;31899;34421;35001
Rv1703c;BCG_RS08985	Rv1703c;BCG_RS08985	9;9	9;9	9;9	;	2	9	9	9	43.4	43.4	43.4	27.227	249	249;249	0	94.005	31821	31945	34769	49937	30609	31605	35454	48869	10	10	10	10	720390000	18				311	3008;7495;7751;9179;11973;12582;13872;17035;17286	True;True;True;True;True;True;True;True;True	3119;7727;7995;9460;12342;12957;14272;17497;17755	6201;14555;15112;17878;17879;23075;24101;24102;26261;32041;32042;32043;32044;32581;32582	7004;16322;16323;16324;16964;20037;20038;25717;26820;26821;29131;35458;35459;35460;35461;36061;36062;36063	7004;16324;16964;20037;25717;26820;29131;35459;36062
Rv1707;BCG_RS09010	Rv1707;BCG_RS09010	1;1	1;1	1;1	;	2	1	1	1	2.9	2.9	2.9	51.203	486	486;486	0	11.551	0	0	0	0	0	0	0	0	0	0	0	0	15426000	1				312	9956	TRUE	10243	19259	21556	21556
BCG_RS09015;Rv1708	BCG_RS09015;Rv1708	9;8	9;8	9;8	;	2	9	9	9	30.2	30.2	30.2	34.41	318	318;318	0	34.714	48800	41007	63089	71798	46796	41205	63014	70892	14	14	14	14	561230000	20				313	1529;1915;5830;9826;13196;14829;15235;16183;16841	True;True;True;True;True;True;True;True;True	1582;1985;6002;10112;13583;15241;15661;16628;17301	3172;4029;4030;11197;11198;11199;19023;25063;27934;27935;28639;28640;30377;30378;30379;30380;31668;31669	3586;3587;4551;4552;12545;12546;12547;21296;27848;30965;30966;31720;31721;33635;33636;33637;33638;35046;35047;35048	3587;4552;12547;21296;27848;30966;31721;33638;35048
BCG_RS09025;Rv1710	BCG_RS09025;Rv1710	5;5	5;5	5;5	;	2	5	5	5	20.3	20.3	20.3	24.778	227	227;231	0	24.832	18263	17074	23575	35877	17537	17016	23774	35042	6	7	6	7	139320000	10				314	315;5538;7656;10496;10835	True;True;True;True;True	325;5709;7895;10798;11151	665;666;667;668;10690;10691;14894;20337;20338;20991	762;763;764;765;11985;11986;16711;22748;22749;23460	763;11985;16711;22749;23460
Rv1722;BCG_RS09095	Rv1722;BCG_RS09095	7;7	7;7	7;7	;	2	7	7	7	16.4	16.4	16.4	55.46	494	494;494	0	32.253	43590	44952	27124	14210	41953	44156	28455	14733	7	6	6	7	209210000	11				315	2227;3872;6119;6222;6760;9469;10063	True;True;True;True;True;True;True	2319;4003;6299;6409;6960;9750;10350	4671;7698;7699;7700;11796;12015;13097;18359;19452	5258;8655;8656;8657;13201;13202;13203;13450;14687;20574;21763	5258;8656;13202;13450;14687;20574;21763
Rv1727;BCG_RS09120	Rv1727;BCG_RS09120	1;1	1;1	1;1	;	2	1	1	1	9.5	9.5	9.5	19.91	189	189;189	0	26.163	978.92	970.41	1725	1745.8	941.4	967.72	1710.4	1732.9	1	1	1	1	13649000	1				316	6952	TRUE	7161	13494	15124	15124
BCG_RS09215;Rv1745c	BCG_RS09215;Rv1745c	2;2	2;2	2;2	;	2	2	2	2	14.8	14.8	14.8	19.585	176	176;203	0	12.617	911.33	277.71	2256.3	1056.2	864.3	331.48	2158.2	1106.6	1	1	1	1	7357300	3				317	350;15779	True;True	360;16218	739;29659;29660	841;32851;32852	841;32851
Rv1746;BCG_RS09220	Rv1746;BCG_RS09220	5;5	5;5	5;5	;	2	5	5	5	13.7	13.7	13.7	50.668	476	476;476	0	26.545	22573	20924	20200	21782	21679	20774	20624	21558	6	6	6	6	134010000	9				318	754;4322;10080;16630;16868	True;True;True;True;True	775;4466;10368;17086;17331	1547;1548;8490;8491;8492;19481;31260;31261;31724	1755;1756;9532;9533;9534;21792;34595;34596;35108	1756;9533;21792;34595;35108
Rv1751;BCG_RS09245	Rv1751;BCG_RS09245	14;14	14;14	14;14	;	2	14	14	14	28.9	28.9	28.9	50.412	460	460;460	0	69.378	99779	102320	126920	37311	96021	101270	126240	41361	20	20	20	20	835890000	26				319	1038;2900;3427;3901;4595;4660;5493;6359;6980;7461;10412;14472;14647;17849	True;True;True;True;True;True;True;True;True;True;True;True;True;True	1068;3011;3541;4033;4742;4808;5662;6551;7190;7690;10711;14880;15057;18325	2111;5985;5986;5987;6879;7755;7756;8979;8980;8981;9086;10609;10610;10611;12290;12291;12292;12293;13539;14487;20140;20141;20142;27293;27601;33525	2377;6761;6762;6763;7764;8714;8715;10078;10079;10080;10198;11899;11900;11901;13769;13770;13771;13772;15171;16243;22525;22526;22527;30264;30598;37093	2377;6763;7764;8715;10079;10198;11901;13771;15171;16243;22525;30264;30598;37093
Rv1754c;BCG_RS09260	Rv1754c;BCG_RS09260	2;2	2;2	2;2	;	2	2	2	2	5.5	5.5	5.5	60.608	563	563;563	0	2.5255	1540.8	1238.7	1623	1477.1	1476.2	1246	1626.1	1474.1	1	1	1	1	7950100	3				320	3387;3724	True;True	3501;3846	6812;7426	7680;8351;8352	7680;8352
BCG_RS09315	BCG_RS09315	1	1	1		1	1	1	1	5.2	5.2	5.2	17.092	155	155	0.0090843	1.1093	0	0	0	0	0	0	0	0	0	0	0	0	2171100	1				321	12279	TRUE	12651	23585	26268	26268
Rv1782;BCG_RS09370	Rv1782;BCG_RS09370	8;8	8;8	8;8	;	2	8	8	8	16.4	16.4	16.4	53.721	506	506;506	0	41.466	15772	17760	17501	25483	15204	17442	17951	24927	6	7	7	7	227430000	16				322	7210;7379;9842;10524;11522;11523;12401;14075	True;True;True;True;True;True;True;True	7433;7605;10128;10827;11857;11858;12774;14481	14007;14008;14009;14319;14320;19047;19048;20400;22277;22278;23796;23797;23798;23799;26605;26606	15710;15711;15712;16053;16054;21320;21321;22813;24854;24855;26501;26502;26503;26504;29505;29506	15711;16053;21321;22813;24854;24855;26501;29505
Rv1783;BCG_RS09375	Rv1783;BCG_RS09375	25;25	25;25	25;25	;	2	25	25	25	20.6	20.6	20.6	152.74	1391	1391;1391	0	149.77	81447	77951	92775	68048	78268	77414	93115	68733	27	28	29	27	809940000	50				323	1453;1454;1753;1831;3960;4192;4542;5104;5149;5188;7875;8714;9509;11115;11385;12495;12905;13505;13755;14669;14769;15241;16114;17417;17860	True;True;True;True;True;True;True;True;True;True;True;True;True;True;True;True;True;True;True;True;True;True;True;True;True	1498;1499;1816;1897;4094;4333;4689;5267;5312;5351;8120;8979;9790;11436;11708;12868;13284;13897;14152;15079;15180;15667;16557;17889;18336	3005;3006;3007;3662;3663;3832;7853;8251;8252;8882;8883;8884;9939;9940;10016;10017;10085;15361;16918;16919;18424;18425;21525;22018;22019;22020;23953;23954;24580;25610;25611;26052;26053;26054;26055;27633;27807;27808;28649;28650;28651;28652;30251;30252;30253;32801;33547;33548	3392;3393;3394;4139;4140;4330;4331;8817;9262;9263;9969;9970;9971;11157;11158;11159;11247;11248;11326;17247;18973;18974;20646;20647;24030;24569;24570;24571;26665;26666;27317;28443;28444;28908;28909;28910;28911;30632;30819;30820;31731;31732;31733;31734;33503;33504;33505;36314;37115;37116	3392;3393;4140;4331;8817;9263;9971;11158;11248;11326;17247;18973;20647;24030;24569;26666;27317;28443;28909;30632;30820;31732;33505;36314;37115
Rv1795;BCG_RS09430	Rv1795;BCG_RS09430	8;8	8;8	8;8	;	2	8	8	8	13.3	13.3	13.3	53.435	503	503;503	0	33.232	36966	38135	49549	49050	35578	37754	49727	48741	12	12	12	12	671130000	17				324	2587;4173;4898;5718;5719;10780;10867;17301	True;True;True;True;True;True;True;True	2690;4313;5051;5890;5891;11095;11183;17770	5375;5376;5377;5378;8222;8223;9526;10996;10997;10998;20908;21056;32605;32606	6078;6079;6080;6081;6082;9228;9229;9230;10701;12307;12308;12309;12310;23372;23532;36087;36088	6081;9230;10701;12308;12310;23372;23532;36087
Rv1812c;BCG_RS09520	Rv1812c;BCG_RS09520	7;7	7;7	7;7	;	2	7	7	7	15.2	15.2	15.2	41.956	400	400;400	0	62.779	13400	14147	25145	38847	12904	14054	25148	37925	4	4	5	5	371030000	11				325	674;6305;9377;10855;11053;16228;17175	True;True;True;True;True;True;True	693;6494;9658;11171;11373;16676;17644	1381;1382;1383;12185;18207;21032;21033;21414;30465;30466;32349	1561;1562;1563;13645;20412;23508;23509;23913;33733;33734;35813	1561;13645;20412;23508;23913;33733;35813
Rv1815;BCG_RS09535	Rv1815;BCG_RS09535	2;2	2;2	2;2	;	2	2	2	2	10.9	10.9	10.9	22.819	221	221;221	0	18.29	0	0	0	0	0	0	0	0	0	0	0	0	175220000	3				326	6616;14150	True;True	6814;14556	12813;12814;26733	14367;14368;29644	14368;29644
Rv1819c;BCG_RS09555	Rv1819c;BCG_RS09555	11;11	11;11	11;11	;	2	11	11	11	17.5	17.5	17.5	71.316	639	639;639	0	56.855	16430	17006	18742	32769	15806	16798	19160	31873	5	6	5	6	337050000	16				327	999;1000;1034;4215;6700;10001;10212;10217;10270;15577;15881	True;True;True;True;True;True;True;True;True;True;True	1028;1029;1064;4357;6898;10288;10505;10510;10564;16012;16321	2024;2025;2026;2103;2104;8300;8301;12973;19339;19735;19741;19742;19834;19835;29308;29843	2281;2282;2283;2369;2370;9314;9315;14549;21647;22067;22074;22075;22175;22176;32459;33062	2282;2283;2370;9315;14549;21647;22067;22074;22175;32459;33062
Rv1826;BCG_RS09590	Rv1826;BCG_RS09590	3;3	3;3	3;3	;	2	3	3	3	26.9	26.9	26.9	14.237	134	134;134	0	63.237	39292	38502	49369	78313	37778	38223	50050	76390	7	7	7	7	853830000	10				328	13367;13542;14283	True;True;True	13755;13935;14691	25353;25354;25355;25356;25678;25679;26974;26975	28157;28158;28159;28160;28161;28162;28514;28515;29906;29907	28158;28515;29906
BCG_RS09620	BCG_RS09620	17	17	1		1	17	17	1	25.8	25.8	2.2	99.452	941	941	0	179.65	51181	47886	55022	76028	49157	47590	55744	74930	18	18	18	21	522010000	30				329	1242;1578;1603;5118;5669;6150;8994;11066;11257;12369;12913;13871;14658;16011;17199;17227;17625	True;True;True;True;True;True;True;True;True;True;True;True;True;True;True;True;True	1277;1635;1661;5281;5841;6333;9269;11386;11580;12742;13292;14271;15068;16452;17668;17696;18097	2550;2551;3294;3348;9963;10921;10922;11858;11859;17490;17491;21443;21444;21775;21776;23752;24596;26260;27620;30065;30066;30067;30068;32396;32460;32461;32462;33151;33152	2882;2883;3723;3779;11187;12227;12228;13269;13270;19615;19616;19617;23943;23944;24311;24312;26454;27338;29130;30619;33310;33311;33312;33313;35862;35933;35934;35935;36698;36699	2882;3723;3779;11187;12228;13270;19617;23944;24312;26454;27338;29130;30619;33313;35862;35934;36698
Rv1841c;BCG_RS09670	Rv1841c;BCG_RS09670	3;3	3;3	3;3	;	2	3	3	3	7	7	7	36.685	345	345;349	0	2.5585	0	0	0	0	0	0	0	0	0	0	0	0	26183000	3				330	2492;11256;11949	True;True;True	2594;11579;12318	5197;21774;23036	5877;24310;25674	5877;24310;25674
Rv1842c;BCG_RS09675	Rv1842c;BCG_RS09675	2;2	2;2	2;2	;	2	2	2	2	5.7	5.7	5.7	48.123	455	455;455	0	4.6808	245.95	173.71	237.58	241.74	235.16	176.55	237.99	239.9	1	1	1	1	21404000	2				331	2076;8385	True;True	2164;8642	4379;16301	4939;18279	4939;18279
BCG_RS09680;Rv1843c	BCG_RS09680;Rv1843c	18;18	18;18	18;18	;	2	18	18	18	53.3	53.3	53.3	49.833	478	478;479	0	323.31	180490	168110	107710	24788	173360	166290	111860	27735	32	32	31	22	1988400000	47				332	1092;1216;1607;1703;2858;2917;3607;3801;5232;5752;6726;11446;11557;12454;12650;14102;14688;16121	True;True;True;True;True;True;True;True;True;True;True;True;True;True;True;True;True;True	1125;1251;1665;1764;2966;3028;3725;3925;5397;5924;6924;11770;11771;11894;12827;13025;14508;15098;16564	2240;2241;2498;2499;2500;2501;3353;3354;3540;3541;3542;3543;5889;5890;5891;5892;6015;6016;6017;6018;7230;7231;7232;7233;7578;10162;10163;11063;13024;22135;22136;22334;23888;24200;24201;26655;26656;26657;27667;27668;30266	2523;2524;2525;2824;2825;2826;2827;2828;2829;2830;3784;3785;3996;3997;3998;3999;4000;4001;6652;6653;6654;6655;6793;6794;6795;6796;8143;8144;8145;8146;8528;11407;11408;12385;14603;24703;24704;24913;26597;26921;26922;29560;29561;29562;30668;30669;33519	2525;2824;3785;3999;6653;6796;8145;8528;11407;12385;14603;24704;24913;26597;26922;29560;30669;33519	55	60
BCG_RS09685;Rv1844c	BCG_RS09685;Rv1844c	2;2	2;2	2;2	;	2	2	2	2	3.9	3.9	3.9	51.438	483	483;485	0	2.9413	0	0	0	0	0	0	0	0	0	0	0	0	16750000	3				333	1851;13151	True;True	1918;13534	3880;24980;24981	4388;27755;27756	4388;27755
Rv1846c;BCG_RS09695	Rv1846c;BCG_RS09695	3;3	3;3	3;3	;	2	3	3	3	31.9	31.9	31.9	15.211	138	138;138	0	17.85	4864.1	5037	5992.7	7911.8	4681.9	4979.9	6071.5	7765.9	5	5	5	5	44545000	6				334	1610;3703;12190	True;True;True	1668;3825;12560	3358;3359;7396;7397;23432;23433	3790;3791;8320;8321;26109;26110	3791;8320;26109
Rv1847;BCG_RS09700	Rv1847;BCG_RS09700	2;2	2;2	2;2	;	2	2	2	2	17.1	17.1	17.1	15.098	140	140;140	0	3.8867	6133.5	5898.6	9505.1	12517	5895	5882.6	9504.4	12287	2	2	2	2	59209000	3				335	10837;13726	True;True	11153;14122	20993;20994;26000	23462;23463;28853	23462;28853	56	97
Rv1851;BCG_RS09720	Rv1851;BCG_RS09720	2;2	2;2	2;2	;	2	2	2	2	10.4	10.4	10.4	22.355	211	211;211	0	15.262	4551.8	4918.6	6806.3	5719.3	4385.3	4861.3	6795.2	5732.6	1	1	1	1	32653000	2				336	6428;15027	True;True	6621;15449	12424;28288	13923;31348	13923;31348
Rv1854c;BCG_RS09735	Rv1854c;BCG_RS09735	6;6	6;6	6;6	;	2	6	6	6	9.5	9.5	9.5	49.618	463	463;463	0	11.528	26153	29623	50309	65691	25223	29302	50201	64506	5	5	5	5	104630000	6				337	3990;3991;7277;7397;12919;13694	True;True;True;True;True;True	4125;4126;7502;7625;13298;14089	7896;7897;14143;14351;24605;25947	8862;8863;15857;16087;27347;28796	8862;8863;15857;16087;27347;28796
BCG_RS09745	BCG_RS09745	9	1	1		1	9	1	1	58.2	9.8	9.8	23.209	225	225	0	13.215	0	0	0	1299.4	0	0	0	1299.4	0	0	0	1	31110000	2				338	3024;4871;6851;7988;12866;13582;14279;14980;16944	False;False;False;False;False;False;True;False;False	3136;5024;7057;8235;13244;13976;14687;15394;17406	6243;6244;9482;13308;15538;15539;24525;24526;25745;25746;26967;26968;28193;31873	7058;7059;7060;10652;14921;17442;17443;27260;27261;28583;28584;29897;29898;31246;35281	7060;10652;14921;17443;27260;28584;29897;31246;35281
Rv1860;BCG_RS09765	Rv1860;BCG_RS09765	4;4	4;4	4;4	;	2	4	4	4	23.7	23.7	23.7	32.72	325	325;325	0	28.762	9846.5	7773.5	2874.9	3457.8	9430.7	7753.8	3227.9	3406.3	1	1	1	1	145980000	7				339	5873;10162;11398;15202	True;True;True;True	6046;10453;10454;11721;15627	11290;19652;19653;19654;22049;28581;28582	12648;21978;21979;21980;24607;31655;31656	12648;21978;24607;31656	57	193
Rv1869c;BCG_RS09810	Rv1869c;BCG_RS09810	11;11	11;11	11;11	;	2	11	11	11	32.8	32.8	32.8	43.629	411	411;411	0	53.066	34260	31938	37041	65426	32908	31762	37841	63618	11	11	11	11	739500000	17				340	3574;3926;8707;10493;10853;13018;13213;13608;14613;15157;15954	True;True;True;True;True;True;True;True;True;True;True	3691;4058;8972;10795;11169;13398;13600;14002;15021;15580;16395	7164;7791;16902;16903;20334;21030;24770;24771;24772;24773;25095;25791;27546;28502;29961	8072;8751;18955;18956;22745;23505;23506;27526;27527;27528;27529;27530;27880;28630;30539;31574;33189	8072;8751;18955;22745;23506;27529;27880;28630;30539;31574;33189
BCG_RS09815;Rv1870c	BCG_RS09815;Rv1870c	4;3	4;3	4;3	;	2	4	4	4	16.2	16.2	16.2	24.338	222	222;211	0	11.716	1024.8	1276.4	1764.9	22589	985.26	1252.5	2101.2	21435	1	2	2	2	56389000	5				341	2819;4890;9562;15578	True;True;True;True	2926;5043;9843;16013	5823;9514;18520;29309;29310	6584;10689;20757;32460;32461	6584;10689;20757;32461
BCG_RS09825	BCG_RS09825	14	2	2		1	14	2	2	42.8	9.4	9.4	45.327	414	414	0	62.921	679.66	918.75	1925.4	10888	653.54	903.63	2012.6	10384	2	3	3	4	401090000	7				342	12;186;1481;2165;3010;3617;6833;7569;10027;10148;10483;10607;11924;15315	True;True;False;False;False;False;False;False;False;False;False;False;False;False	13;193;1530;2256;3121;3122;3735;7039;7802;10314;10439;10785;10914;10915;12293;15745;15746	21;22;411;412;413;3063;3064;3065;4536;4537;6203;6204;6205;6206;6207;6208;6209;6210;6211;6212;6213;6214;6215;6216;6217;6218;6219;6220;7246;7247;7248;7249;7250;13264;13265;13266;13267;13268;13269;13270;13271;13272;13273;13274;13275;13276;14712;14713;14714;14715;14716;14717;14718;14719;14720;14721;14722;14723;19395;19396;19619;19620;19621;19622;19623;20316;20317;20318;20319;20320;20321;20569;20570;2…	21;22;471;472;473;474;475;3457;3458;3459;5117;5118;5119;7006;7007;7008;7009;7010;7011;7012;7013;7014;7015;7016;7017;7018;7019;7020;7021;7022;7023;7024;7025;7026;7027;7028;7029;7030;7031;7032;7033;8159;8160;8161;8162;8163;8164;14873;14874;14875;14876;14877;14878;14879;14880;14881;14882;14883;14884;14885;14886;14887;14888;14889;16510;16511;16512;16513;16514;16515;16516;16517;16518;16519;16520;16521…	21;473;3459;5117;7025;8162;14882;16518;21706;21941;22725;23004;25635;31945	58;59;60;61	115;184;219;363
Rv1883c;BCG_RS09885	Rv1883c;BCG_RS09885	1;1	1;1	1;1	;	2	1	1	1	9.8	9.8	9.8	17.281	153	153;158	0	13.412	323.87	287.93	128.33	22569	310.82	284.39	500.72	21338	1	1	2	2	126990000	3				343	11108	TRUE	11429	21508;21509;21510	24012;24013;24014	24014
Rv1886c;BCG_RS09900	Rv1886c;BCG_RS09900	6;6	4;4	4;4	;	2	6	4	4	20.9	16.6	16.6	34.58	325	325;325	0	54.184	64821	59694	47031	24940	62248	59181	48259	25831	15	15	15	15	3429800000	27				344	122;1105;6325;11167;11879;16727	True;False;True;False;True;True	126;127;1138;6516;11490;12248;17186	268;269;270;271;272;273;274;275;276;277;278;2267;12219;12220;12221;21612;21613;22927;31477;31478	301;302;303;304;305;306;307;308;309;310;311;312;313;314;315;316;317;318;2553;13689;13690;13691;13692;13693;13694;24127;24128;25558;34841;34842	307;2553;13691;24128;25558;34841	62	219
Rv1887;BCG_RS09905	Rv1887;BCG_RS09905	1;1	1;1	1;1	;	2	1	1	1	7.9	7.9	7.9	39.551	380	380;380	0	56.246	0	0	0	231.18	0	0	0	231.18	0	0	0	1	10414000	1				345	6013	TRUE	6188	11563	12943	12943
BCG_RS09910;BB988_RS10350	BCG_RS09910;BB988_RS10350	6;4	6;4	6;4	;	2	6	6	6	28.9	28.9	28.9	27.442	239	239;236	0	56.667	3180.3	2356.9	3134.1	27279	3043	2364.4	3530.5	25934	4	3	4	4	179980000	11				346	968;3028;5151;6321;11717;15986	True;True;True;True;True;True	996;3140;5314;6512;12073;16427	1955;1956;6248;10021;10022;12211;12212;22657;30010;30011	2198;2199;7064;11252;11253;11254;13673;13674;25274;33243;33244	2199;7064;11252;13673;25274;33243
Rv1904;BCG_RS09995	Rv1904;BCG_RS09995	2;2	2;2	2;2	;	2	2	2	2	24.5	24.5	24.5	14.944	143	143;143	0	8.793	338.46	219.2	434.38	330.88	323.24	225.8	427.45	333.6	1	1	1	1	18338000	3				347	14806;15266	True;True	15217;15694	27870;28714;28715	30885;31808;31809	30885;31808
BCG_RS10000	BCG_RS10000	7	7	1		1	7	7	1	26.6	26.6	3.8	34.112	320	320	0	54.308	5541.5	4738	5376	7542.9	5314.6	4737.1	5444.3	7387.6	4	4	3	4	130170000	12				348	3862;4822;5423;9439;9501;17033;17343	True;True;True;True;True;True;True	3993;4974;5591;9720;9782;17495;17812	7683;9397;9398;9399;10493;10494;18312;18313;18412;32039;32663	8640;10561;10562;10563;11772;11773;20525;20526;20527;20633;35456;36152	8640;10561;11772;20526;20633;35456;36152
Rv1908c;BCG_RS10015	Rv1908c;BCG_RS10015	23;23	23;23	23;23	;	2	23	23	23	41.6	41.6	41.6	80.604	740	740;740	0	323.31	447860	413910	503570	369650	430110	412100	504900	373500	87	88	89	87	12658000000	129				349	226;1892;2020;3445;3816;4424;5536;6569;6578;7150;12169;13922;13971;14090;14516;14787;14897;15788;15802;15810;16384;17754;17844	True;True;True;True;True;True;True;True;True;True;True;True;True;True;True;True;True;True;True;True;True;True;True	233;1962;2107;3560;3940;3941;4570;5707;6765;6766;6775;7372;7373;12539;14325;14375;14376;14496;14924;15198;15310;16227;16241;16249;16835;18228;18320	499;500;501;502;3971;3972;3973;3974;3975;4273;6916;6917;6918;6919;6920;7604;7605;8685;8686;8687;10686;10687;12721;12722;12723;12724;12725;12726;12727;12728;12729;12730;12749;13885;13886;13887;13888;13889;23397;23398;26350;26351;26352;26429;26430;26431;26432;26433;26434;26435;26436;26437;26438;26439;26440;26441;26442;26633;26634;26635;27369;27370;27838;27839;28047;28048;29680;29681;29682;29683;296…	578;579;580;581;4485;4486;4487;4488;4489;4490;4820;7805;7806;7807;7808;7809;7810;8557;8558;9745;9746;9747;9748;9749;9750;9751;11979;11980;11981;11982;14268;14269;14270;14271;14272;14273;14274;14275;14276;14277;14278;14299;15568;15569;15570;15571;15572;26070;26071;29228;29229;29230;29318;29319;29320;29321;29322;29323;29324;29325;29326;29327;29328;29329;29330;29331;29332;29333;29334;29335;29336;293…	579;4487;4820;7807;8557;9745;11979;14269;14299;15572;26071;29229;29335;29538;30349;30853;31085;32879;32909;32925;34055;36919;37084	63;64;65;66;67	126;377;420;609;624
Rv1912c;BCG_RS10035	Rv1912c;BCG_RS10035	8;8	8;8	8;8	;	2	8	8	8	25.4	25.4	25.4	35.813	334	334;334	0	36.268	20297	18949	20030	91685	19497	18823	21468	87621	9	9	9	9	594360000	16				350	255;945;7929;9512;12604;14900;15612;16091	True;True;True;True;True;True;True;True	262;973;8174;9793;12979;15313;16048;16533	551;552;1916;1917;15448;18430;18431;24135;24136;28056;29376;30215;30216;30217	634;635;636;2154;2155;2156;17343;20652;20653;26854;26855;31097;32546;33467;33468;33469	634;2154;17343;20652;26855;31097;32546;33468
BCG_RS10050;Rv1915;Rv1916	BCG_RS10050	27;12;12	27;12;12	27;12;12		3	27	27	27	37.1	37.1	37.1	85.319	766	766;367;398	0	185.78	21968	22171	28974	410020	21133	21970	35096	389280	20	20	24	27	1528700000	51				351	611;1797;2202;2407;3941;4106;4310;4464;4895;5992;6646;7416;7424;7488;8244;9882;11218;12845;12852;13322;13729;14511;15047;15084;16518;16519;16637	True;True;True;True;True;True;True;True;True;True;True;True;True;True;True;True;True;True;True;True;True;True;True;True;True;True;True	628;1863;2293;2505;4075;4246;4454;4610;5048;6167;6844;7645;7653;7720;8500;10168;11541;13223;13230;13710;14125;14919;15469;15507;16971;16972;17093	1246;3766;4615;4616;4617;5005;5006;7819;8099;8471;8472;8752;8753;9522;11524;12867;12868;12869;12870;14385;14386;14387;14398;14399;14400;14546;14547;14548;16043;16044;19126;19127;21707;21708;24497;24505;25279;26009;27358;28316;28317;28382;28383;31026;31027;31028;31029;31274	1401;4255;5201;5202;5203;5624;5625;8781;9088;9510;9511;9512;9826;9827;10697;12899;14427;14428;14429;14430;16123;16124;16125;16137;16138;16139;16311;16312;16313;16314;17993;17994;17995;21403;21404;24231;24232;27230;27238;28077;28862;30336;31377;31378;31445;31446;34338;34339;34340;34341;34609	1401;4255;5201;5625;8781;9088;9512;9826;10697;12899;14427;16124;16139;16311;17993;21404;24231;27230;27238;28077;28862;30336;31378;31446;34338;34340;34609
Rv1920;BCG_RS10070	Rv1920;BCG_RS10070	7;7	7;7	7;7	;	2	7	7	7	23	23	23	31.98	287	287;287	0	22.332	67802	60720	56493	24904	65078	60395	57230	26252	9	9	9	9	339600000	13				352	734;2157;3510;4778;7611;14773;17264	True;True;True;True;True;True;True	755;2248;3625;4930;7845;15184;17733	1513;4518;4519;4520;7041;9314;14807;14808;27813;27814;32544;32545;32546	1717;5098;5099;5100;7940;10466;16620;16621;30825;30826;36021;36022;36023	1717;5099;7940;10466;16621;30825;36023
Rv1944c;BCG_RS10190	Rv1944c;BCG_RS10190	1;1	1;1	1;1	;	2	1	1	1	10.7	10.7	10.7	20.795	196	196;196	0	7.0013	0	227.04	0	0	0	227.04	0	0	0	1	0	0	8700400	1				353	15611	TRUE	16047	29375	32545	32545
Rv1998c;BCG_RS10375	Rv1998c;BCG_RS10375	4;4	4;4	4;4	;	2	4	4	4	13.6	13.6	13.6	27.253	258	258;258	0	8.1312	11958	10386	8050.9	50616	11471	10334	9015.8	48228	4	4	4	4	118010000	7				354	11204;12363;14275;15831	True;True;True;True	11527;12736;14683;16270	21685;23745;26961;26962;26963;29758	24208;24209;26447;29891;29892;29893;32967	24209;26447;29893;32967
Rv2006;BCG_RS10420	Rv2006;BCG_RS10420	4;4	4;4	4;4	;	2	4	4	4	2.9	2.9	2.9	145.78	1327	1327;1327	0	3.5321	6483.2	7403.4	7862.9	5938.8	6253.6	7271.3	7942.4	5990.8	1	1	1	1	20077000	4				355	1595;1673;7014;10131	True;True;True;True	1653;1733;7226;10421	3332;3482;13625;19590	3763;3922;15283;21912	3763;3922;15283;21912
Rv2017;BCG_RS10475	Rv2017;BCG_RS10475	2;2	2;2	2;2	;	2	2	2	2	13.6	13.6	13.6	38.605	346	346;346	0	32.885	1503.2	1320.9	2463.6	3674.2	1442.3	1328.2	2457.9	3591.1	2	2	2	2	21293000	3				356	6551;7067	True;True	6747;7281	12679;12680;13719	14223;14224;15391	14223;15391
BCG_RS10480;Rv2018	BCG_RS10480;Rv2018	8;7	7;6	7;6	;	2	8	7	7	40.2	37.2	37.2	25.976	239	239;239	0	39.131	22589	20516	29708	41685	21687	20498	29867	40842	9	9	9	10	249460000	14				357	1120;1347;2560;3202;5603;7790;12113;13555	True;False;True;True;True;True;True;True	1153;1389;2662;3315;5774;8034;12483;13948	2288;2289;2785;2786;5328;5329;6517;6518;10800;10801;10802;15178;15179;23306;25700	2574;2575;3146;3147;6025;6026;6027;7354;7355;12100;12101;12102;17038;17039;25975;28536	2575;3147;6027;7355;12102;17038;25975;28536
BCG_RS10525;Rv2024c	BCG_RS10525;Rv2024c	4;3	4;3	4;3	;	2	4	4	4	2.3	2.3	2.3	177.81	1606	1606;515	0	2.9875	2626.2	2656.4	4976.1	8679.1	2526.6	2648.6	4984	8442.3	1	1	1	1	9596400	4				358	7429;8476;10911;16235	True;True;True;True	7658;8735;11229;16683	14413;16475;21139;30476	16153;18475;23621;33744	16153;18475;23621;33744
BCG_RS10565;Rv2032	BCG_RS10565;Rv2032	12;11	12;11	12;11	;	2	12	12	12	42.6	42.6	42.6	36.575	331	331;331	0	74.256	16630	15910	13586	54622	15978	15747	14604	52344	6	7	7	9	353760000	15				359	571;2148;3793;4381;8440;10261;12993;13299;15252;15598;16076;16527	True;True;True;True;True;True;True;True;True;True;True;True	585;2239;3917;4526;8698;10555;13373;13687;15679;16034;16518;16980	1176;4507;7562;8614;16396;19817;19818;24724;25234;25235;28670;29358;30195;31042;31043	1315;5086;8508;9668;18382;22155;22156;27479;28027;28028;31753;32526;33444;34354;34355	1315;5086;8508;9668;18382;22155;27479;28028;31753;32526;33444;34355
Rv2037c;BCG_RS10590	Rv2037c;BCG_RS10590	4;4	4;4	4;4	;	2	4	4	4	18.8	18.8	18.8	34.688	324	324;324	0	83.359	10143	10395	6404.2	22437	9761	10221	7013	21515	5	5	5	5	127910000	8				360	2760;6542;6810;14823	True;True;True;True	2865;6737;7013;15234	5712;12657;12658;13209;13210;13211;27923;27924	6453;14198;14199;14816;14817;14818;30954;30955	6453;14199;14817;30954
Rv2043c;BCG_RS10620	Rv2043c;BCG_RS10620	1;1	1;1	1;1	;	2	1	1	1	9.1	9.1	9.1	19.604	186	186;186	0	20.313	0	0	0	0	0	0	0	0	0	0	0	0	35773000	1				361	7567	TRUE	7800	14710	16508	16508
Rv2046;BCG_RS10635	Rv2046;BCG_RS10635	1;1	1;1	1;1	;	2	1	1	1	7.3	7.3	7.3	22.202	218	218;218	0.0029762	1.5503	2299.6	1152.1	1407.9	1080.6	2189.7	1207.7	1412	1089	1	1	1	1	2539000	1				362	9615	TRUE	9900	18628	20876	20876
Rv2062c;BCG_RS10720	Rv2062c;BCG_RS10720	13;13	13;13	13;13	;	2	13	13	13	12.5	12.5	12.5	129.21	1194	1194;1194	0	75.12	30985	28826	40303	20243	29761	28743	40001	21051	9	9	9	8	228050000	16				363	932;1375;1477;4361;5495;7083;7087;10439;11155;12228;13655;14954;17955	True;True;True;True;True;True;True;True;True;True;True;True;True	960;1417;1526;4506;5664;7297;7301;10738;11477;12599;14050;15368;18432	1894;2842;3056;8570;10613;13751;13757;20199;20200;21594;21595;23490;23491;25873;28144;33712	2130;3212;3450;9619;11903;15426;15433;22593;22594;24105;24106;26170;26171;28718;31191;37297	2130;3212;3450;9619;11903;15426;15433;22594;24106;26171;28718;31191;37297
Rv2080;BCG_RS10815	Rv2080;BCG_RS10815	1;1	1;1	1;1	;	2	1	1	1	11.2	11.2	11.2	20.324	187	187;187	0	2.4922	0	0	0	0	0	0	0	0	0	0	0	0	11392000	1				364	12099	TRUE	12468	23267	25926	25926
BCG_RS10830;Rv2082	BCG_RS10830;Rv2082	7;7	7;7	7;7	;	2	7	7	7	16.5	16.5	16.5	71.148	695	695;721	0	50.993	9724.4	10302	8623.4	8898.8	9359.6	10134	8879.6	8825.1	3	4	4	4	54325000	8				365	8303;9690;10674;13393;14100;14387;15967	True;True;True;True;True;True;True	8560;9975;10987;13781;14506;14795;16408	16156;18776;20706;25400;26653;27161;29983;29984	18120;21032;23147;28210;29558;30123;33213;33214	18120;21032;23147;28210;29558;30123;33213
Rv2083;BCG_RS10835	Rv2083;BCG_RS10835	1;1	1;1	1;1	;	2	1	1	1	2.5	2.5	2.5	30.773	314	314;314	0.0065789	1.2129	0	0	0	0	0	0	0	0	0	0	0	0	5535700	1				366	1368	TRUE	1410	2829	3198	3198
BCG_RS10840;Rv2084;BB988_RS21720	BCG_RS10840;Rv2084;BB988_RS21720	4;4;2	4;4;2	4;4;2	;;	3	4	4	4	16.9	16.9	16.9	36.043	331	331;378;178	0	4.0975	1542.4	1528.7	2127.5	20300	1483.3	1518.3	2420.9	19290	1	1	1	1	19814000	4				367	36;1916;2889;6443	True;True;True;True	38;1986;3000;6636	91;4031;5969;12449	108;4553;6745;13950	108;4553;6745;13950
BCG_RS10870;Rv2090	BCG_RS10870;Rv2090	6;6	6;6	6;6	;	2	6	6	6	20.6	20.6	20.6	37.894	355	355;393	0	33.559	8777.2	9488.8	8257.7	11267	8451.1	9327.5	8524.6	11046	5	6	6	6	148220000	9				368	1074;2563;5704;13945;15649;15780	True;True;True;True;True;True	1106;2665;5876;14348;16085;16219	2206;5335;5336;10976;26389;26390;29433;29661;29662	2489;6034;6035;12284;29276;29277;32606;32853;32854	2489;6035;12284;29276;32606;32854
Rv2092c;BCG_RS10880	Rv2092c;BCG_RS10880	25;25	25;25	25;25	;	2	25	25	25	28.6	28.6	28.6	99.605	906	906;906	0	101.56	73300	69364	84306	77421	70427	68958	84780	77226	22	22	22	22	372710000	34				369	558;610;1103;3831;3958;4564;5082;5896;6650;7711;8123;8249;8577;8966;9026;11117;11538;11561;11810;12236;12691;13132;14615;15438;16818	True;True;True;True;True;True;True;True;True;True;True;True;True;True;True;True;True;True;True;True;True;True;True;True;True	572;627;1136;3960;4092;4711;5245;6069;6848;7952;8372;8505;8839;9241;9304;11438;11873;11898;12179;12607;13067;13515;15023;15873;17278	1154;1155;1245;2265;7628;7851;8929;8930;9901;9902;11337;11338;12877;12878;15026;15027;15789;16053;16661;17422;17562;21527;22300;22340;22825;23508;24274;24275;24949;27548;29055;31636;31637	1291;1292;1400;2551;8581;8815;10025;10026;11116;11117;12700;12701;14438;14439;16871;16872;17711;18008;18686;19540;19691;24033;24878;24919;25448;26188;26998;26999;27724;30541;30542;32188;35014;35015	1291;1400;2551;8581;8815;10026;11117;12700;14439;16872;17711;18008;18686;19540;19691;24033;24878;24919;25448;26188;26998;27724;30541;32188;35015
BCG_RS10920;Rv2101	BCG_RS10920;Rv2101	15;14	15;14	15;14	;	2	15	15	15	15.3	15.3	15.3	111.66	1013	1013;1013	0	55.726	9716	10422	14536	65318	9358.9	10306	15360	62436	10	10	10	10	152650000	18				370	1185;3610;3615;6945;7159;7300;7301;7937;8503;8548;12670;13251;14562;17118;17254	True;True;True;True;True;True;True;True;True;True;True;True;True;True;True	1220;3728;3733;7153;7382;7526;7527;8182;8764;8810;13046;13639;14970;17584;17723	2433;7236;7241;7242;13484;13903;14185;14186;14187;15462;15463;16521;16607;24235;25151;27461;32208;32523	2755;8149;8154;8155;15114;15591;15907;15908;15909;17358;17359;18524;18615;26957;27938;30450;35647;35999	2755;8149;8154;15114;15591;15908;15909;17358;18524;18615;26957;27938;30450;35647;35999
BCG_RS10970;Rv2112c	BCG_RS10970;Rv2112c	15;15	15;15	15;15	;	2	15	15	15	32.5	32.5	32.5	58.315	535	535;554	0	123.49	56875	55731	61009	71050	54683	55219	61924	70085	17	17	17	17	1302800000	29				371	3379;3380;3890;5004;5064;6185;8134;8889;10223;11431;13203;15148;16070;16536;17345	True;True;True;True;True;True;True;True;True;True;True;True;True;True;True	3492;3493;4021;5161;5227;6370;6371;8383;9160;10516;11754;13590;15571;16512;16991;17814	6796;6797;6798;7734;9748;9749;9869;9870;11936;11937;15804;17279;17280;17281;19751;19752;22107;22108;22109;25074;25075;28491;30185;30186;31061;31062;32665;32666	7663;7664;7665;8693;10956;10957;11082;11083;13360;13361;17726;19388;19389;19390;22085;22086;24673;24674;24675;27859;27860;31561;33434;33435;34374;34375;36154;36155;36156	7663;7665;8693;10956;11083;13361;17726;19390;22086;24673;27860;31561;33434;34375;36154	68	191
Rv2113;BCG_RS10975	Rv2113;BCG_RS10975	2;2	2;2	2;2	;	2	2	2	2	6.5	6.5	6.5	42.394	397	397;397	0	4.2997	0	0	0	0	0	0	0	0	0	0	0	0	36524000	3				372	2681;12029	True;True	2786;12398	5564;23158;23159	6290;25802;25803	6290;25802
Rv2124c;BCG_RS11030	Rv2124c;BCG_RS11030	14;14	14;14	14;14	;	2	14	14	14	14.5	14.5	14.5	130.32	1192	1192;1192	0	78.794	20779	18583	6145.1	27670	19939	18369	7266.9	26448	9	10	7	9	264610000	19				373	469;1917;3150;5295;6595;6914;6946;9128;9208;9522;12563;12813;12871;15486	True;True;True;True;True;True;True;True;True;True;True;True;True;True	481;1987;3263;5460;6793;7122;7154;9409;9489;9803;12938;13190;13250;15921	975;4032;6430;10257;10258;12775;13434;13485;17767;17924;18446;18447;18448;18449;24068;24459;24536;29143	1092;4554;7260;11514;11515;14326;14327;15057;15115;19914;20087;20668;20669;20670;20671;26785;27188;27271;32280	1092;4554;7260;11515;14327;15057;15115;19914;20087;20671;26785;27188;27271;32280
Rv2125;BCG_RS11035	Rv2125;BCG_RS11035	1;1	1;1	1;1	;	2	1	1	1	3.8	3.8	3.8	31.84	292	292;292	0.0055147	1.3338	0	0	0	0	0	0	0	0	0	0	0	0	2879800	2				374	8954	TRUE	9229	17405	19522;19523	19523
BCG_RS11050	BCG_RS11050	3	1	1		1	3	1	1	8.2	2.5	2.5	52.534	489	489	0	3.124	1165.8	1646.6	1441.9	6369.2	1130.6	1598.2	1558.6	6089.2	1	1	1	1	6684400	1				375	1152;10099;15723	False;False;True	1185;10387;16161	2359;2360;19523;29565	2661;2662;21836;32748	2662;21836;32748
BCG_RS11115	BCG_RS11115	8	1	1		1	8	1	1	23.5	2.8	2.8	37.945	357	357	0	2.2578	0	0	0	0	0	0	0	0	0	0	0	0	5600800	2				376	931;3501;3629;7543;9353;10205;10477;15021	False;False;False;True;False;False;False;False	959;3616;3747;7776;9634;10498;10778;15442	1891;1892;1893;7024;7265;7266;14662;14663;18172;19723;20296;20297;28280	2127;2128;2129;7923;8179;8180;16453;16454;20376;22055;22701;22702;31339	2127;7923;8179;16454;20376;22055;22701;31339
Rv2153c;BCG_RS11195	Rv2153c;BCG_RS11195	10;10	10;10	10;10	;	2	10	10	10	23.4	23.4	23.4	41.86	410	410;410	0	25.674	55088	53978	75623	53040	52965	53654	75291	53764	12	12	12	12	316760000	16				377	303;959;1386;2232;8900;9313;12661;12765;16014;16473	True;True;True;True;True;True;True;True;True;True	313;987;1428;2324;9171;9594;13036;13142;16455;16926	640;1940;1941;2859;2860;4678;17303;17304;18089;18090;24221;24389;24390;30076;30935;30936	729;2180;2181;3233;3234;5265;19414;19415;20266;20267;26943;27117;27118;33321;34241;34242	729;2180;3233;5265;19415;20267;26943;27117;33321;34242
Rv2155c;BCG_RS11205	Rv2155c;BCG_RS11205	8;8	8;8	8;8	;	2	8	8	8	18.5	18.5	18.5	49.345	486	486;486	0	26.132	11092	10521	10146	15976	10658	10431	10440	15587	5	5	5	5	360310000	14				378	67;465;958;2454;6380;9747;14314;16927	True;True;True;True;True;True;True;True	70;477;986;2552;6572;10032;14722;17389	147;148;970;1939;5089;12335;12336;18877;18878;18879;18880;27037;31839;31840	167;168;1087;2179;5715;13820;13821;21139;21140;21141;21142;29984;35242;35243	167;1087;2179;5715;13821;21141;29984;35243
BCG_RS11230;BB988_RS11840	BCG_RS11230;BB988_RS11840	2;1	2;1	2;1	;	2	2	2	2	13.6	13.6	13.6	21.614	206	206;205	0	3.0325	0	0	0	0	0	0	0	0	0	0	0	0	1218900	2				379	1197;7044	True;True	1232;7257	2453;13685	2777;15355	2777;15355
BCG_RS11240;Rv2162c	BCG_RS11240;Rv2162c	2;2	2;2	2;2	;	2	2	2	2	4.3	4.3	4.3	41.374	490	490;532	0	3.2298	0	0	0	0	0	0	0	0	0	0	0	0	42847000	2				380	7639;10294	True;True	7875;10588	14854;19885	16669;22237	16669;22237
Rv2174;BCG_RS11290	Rv2174;BCG_RS11290	1;1	1;1	1;1	;	2	1	1	1	1.7	1.7	1.7	55.293	516	516;517	0	2.4294	0	0	0	0	0	0	0	0	0	0	0	0	3754100	1				381	3269	TRUE	3382	6628	7476	7476
Rv2175c;BCG_RS11295	Rv2175c;BCG_RS11295	3;3	3;3	3;3	;	2	3	3	3	28.8	28.8	28.8	15.743	146	146;146	0	13.87	2052.2	1939.8	2224.2	1744.8	1971.7	1927.2	2213.7	1756	3	3	2	3	40535000	5				382	3264;15517;17410	True;True;True	3377;15952;17882	6620;29197;32791;32792;32793	7468;32339;36304;36305;36306	7468;32339;36306
Rv2176;BCG_RS11300	Rv2176;BCG_RS11300	4;4	4;4	4;4	;	2	4	4	4	8.5	8.5	8.5	42.833	399	399;399	0	8.6465	3519.6	3832.5	5096.2	4896.1	3391.4	3784.1	5106.7	4872.5	2	2	2	2	20058000	4				383	3884;9750;15853;17517	True;True;True;True	4015;10035;16292;17989	7723;18885;29788;32971	8682;21147;33001;36504	8682;21147;33001;36504
Rv2178c;BCG_RS11315	Rv2178c;BCG_RS11315	11;11	11;11	11;11	;	2	11	11	11	31.2	31.2	31.2	50.641	462	462;462	0	43.634	32197	31691	47021	78737	30954	31518	47431	76701	12	13	14	15	1122000000	29				384	2978;6330;9075;9852;10150;10822;13169;15174;15320;16716;17609	True;True;True;True;True;True;True;True;True;True;True	3089;6521;6522;9354;10138;10441;11138;13553;15597;15751;17175;18081	6149;12227;12228;12229;12230;12231;12232;17654;19073;19625;19626;20969;20970;25013;25014;28526;28527;28841;28842;28843;28844;31448;33124;33125	6950;13700;13701;13702;13703;13704;13705;13706;13707;19793;21347;21949;21950;23436;23437;27794;27795;27796;27797;31599;31600;31957;31958;31959;31960;31961;34810;36669;36670	6950;13706;19793;21347;21950;23437;27797;31599;31957;34810;36670	69	151
Rv2184c;BCG_RS11345	Rv2184c;BCG_RS11345	8;8	8;8	8;8	;	2	8	8	8	23.5	23.5	23.5	40.856	379	379;409	0	38.213	8151.1	7180.8	9665.6	59080	7821.3	7178.7	10480	56305	4	4	5	5	499050000	17				385	1724;9169;9596;10929;13294;13819;17001;17413	True;True;True;True;True;True;True;True	1785;9450;9880;11247;13682;14216;17463;17885	3592;3593;17858;17859;18593;18594;21175;21176;21177;21178;21179;25227;26162;26163;31980;32796;32797	4056;4057;20014;20015;20839;20840;23658;23659;23660;23661;23662;28019;29025;29026;35394;36309;36310	4057;20015;20839;23661;28019;29026;35394;36310
Rv2195;BCG_RS11410;BCG_RS21395;BCG_RS21720	Rv2195;BCG_RS11410	14;14;1;1	14;14;1;1	13;13;0;0	;	4	14	14	13	39.9	39.9	38.2	46.922	429	429;429;37;38	0	103.54	72363	66573	93753	93201	69490	66433	93758	92607	21	21	21	22	1546400000	37				386	591;2543;2830;5083;5182;5731;8724;9150;10817;13341;15367;15707;17438;17850	True;True;True;True;True;True;True;True;True;True;True;True;True;True	607;2645;2937;5246;5345;5903;8989;9431;11132;11133;13729;15801;16145;17910;18326	1214;5288;5289;5290;5840;9903;10074;10075;10076;11017;11018;11019;16936;17816;17817;17818;20958;20959;20960;25309;28932;28933;28934;28935;29536;32832;32833;33526;33527;33528	1365;1366;1367;1368;5980;5981;5982;5983;5984;5985;6601;11118;11313;11314;11315;12331;12332;12333;18996;19969;19970;19971;23425;23426;23427;28108;32054;32055;32056;32057;32717;36346;36347;36348;37094;37095;37096	1366;5984;6601;11118;11314;12332;18996;19971;23427;28108;32056;32717;36348;37095	70;71	57;313
Rv2197c;BCG_RS11420	Rv2197c;BCG_RS11420	4;4	4;4	3;3	;	2	4	4	3	21	21	17.3	22.48	214	214;214	0	25.955	5327.7	3846.1	5724.5	6871.8	5095.7	3907.1	5730.9	6770	2	2	2	2	197510000	6				387	7178;11439;13707;16871	True;True;True;True	7401;11763;14103	13940;13941;22122;22123;22124;25969	15631;15632;24689;24690;24691;28818	15631;24691;28818
Rv2210c;BCG_RS11485	Rv2210c;BCG_RS11485	11;11	11;11	11;11	;	2	11	11	11	34.2	34.2	34.2	39.666	368	368;368	0	92.869	69108	70151	93569	139420	66488	69515	94510	136270	17	17	16	18	1935100000	26				388	553;581;2832;7470;8208;9581;11341;12470;12914;17294;17712	True;True;True;True;True;True;True;True;True;True;True	567;596;2939;7700;7701;8459;9864;11664;12843;13293;17763;18185	1145;1197;5843;5844;5845;5846;14515;14516;14517;14518;15957;15958;15959;18555;18556;18557;21941;21942;21943;21944;23914;24597;24598;32595;33290;33291	1282;1347;6604;6605;6606;6607;16277;16278;16279;16280;17895;17896;17897;20794;20795;20796;24489;24490;24491;24492;26623;27339;27340;36077;36840;36841	1282;1347;6605;16278;17897;20794;24491;26623;27340;36077;36841	72	364
BCG_RS11500	BCG_RS11500	16	16	1		1	16	16	1	32.8	32.8	3.3	53.447	515	515	0	124.47	182520	163580	92631	114800	175190	162080	98858	112950	31	31	31	30	4024700000	48				389	545;732;1641;1749;3037;3804;5437;6191;8870;8871;9045;10301;12830;14166;14985;15456	True;True;True;True;True;True;True;True;True;True;True;True;True;True;True;True	559;753;1699;1812;3149;3928;5605;6377;9139;9140;9323;10595;13207;14572;15399;15400;15891	1130;1508;1509;1510;3408;3409;3410;3411;3412;3413;3650;3651;6265;7582;7583;7584;7585;10517;11945;11946;11947;17216;17217;17218;17599;17600;17601;17602;19898;19899;19900;24480;26760;26761;26762;28199;28200;28201;28202;28203;29089	1266;1710;1711;1712;1713;1714;3842;3843;3844;3845;3846;3847;4127;4128;7086;8532;8533;8534;8535;11800;13369;13370;13371;13372;19311;19312;19313;19735;19736;19737;19738;22252;22253;22254;22255;22256;27210;27211;29674;29675;29676;29677;31252;31253;31254;31255;31256;32223	1266;1711;3845;4127;7086;8532;11800;13369;19311;19312;19738;22256;27210;29677;31255;32223	73	504
BCG_RS11510	BCG_RS11510	15	15	1		1	15	15	1	38.5	38.5	2.2	57.073	553	553	0	186.32	145100	132340	127770	112690	139310	131510	130030	112660	41	40	40	42	6108100000	63				390	891;1047;1431;2066;2134;2770;3160;4658;5207;8666;9280;9327;9909;10262;14197	True;True;True;True;True;True;True;True;True;True;True;True;True;True;True	917;1078;1079;1475;2153;2225;2876;3273;4806;5371;5372;8931;9561;9608;10195;10556;14605	1816;1817;1818;1819;1820;1821;2128;2129;2130;2131;2132;2133;2134;2952;2953;2954;2955;4353;4354;4355;4356;4357;4358;4359;4360;4481;4482;5733;5734;6443;6444;6445;6446;6447;9079;9080;9081;9082;9083;10123;10124;10125;16818;18030;18118;18119;19177;19819;19820;26825;26826	2044;2045;2046;2047;2048;2049;2050;2051;2052;2398;2399;2400;2401;2402;2403;2404;2405;3333;3334;3335;3336;3337;4909;4910;4911;4912;4913;4914;4915;4916;4917;4918;4919;5057;5058;5059;6476;6477;7273;7274;7275;7276;7277;7278;10191;10192;10193;10194;10195;11365;11366;11367;18859;18860;20202;20305;20306;21463;22157;22158;22159;29745;29746	2045;2400;3333;4913;5057;6476;7273;10191;11366;18859;20202;20305;21463;22159;29745	74;75	7;350
Rv2219;BCG_RS11530	Rv2219;BCG_RS11530	4;4	4;4	4;4	;	2	4	4	4	16	16	16	26.863	250	250;250	0	21.82	1746.7	1617.3	1609.6	3415.4	1677.6	1606.4	1667.3	3305.5	1	1	1	1	228450000	6				391	1082;10677;12536;16954	True;True;True;True	1115;10990;12910;17416	2222;20709;20710;24026;31891;31892	2505;23150;23151;26742;35300;35301	2505;23151;26742;35300
Rv2223c;BCG_RS11555	Rv2223c;BCG_RS11555	5;5	5;5	5;5	;	2	5	5	5	11.7	11.7	11.7	55.077	520	520;520	0	16.969	970.7	772.62	366.61	416.91	929.83	771.05	398.15	411.66	1	1	1	1	23428000	5				392	3123;7344;7609;7907;16610	True;True;True;True;True	3236;7570;7843;8152;17065	6381;14263;14803;15414;31214	7206;15993;16616;17307;34542	7206;15993;16616;17307;34542
BCG_RS11575	BCG_RS11575	16	1	1		1	16	1	1	42.1	1.9	1.9	56.332	513	513	0	2.4942	258.8	0	311.72	1036.2	243.92	0	310.17	994.36	1	0	1	1	38975000	2				393	588;1372;2868;3349;4836;4856;5179;10403;10406;10673;14412;14722;15927;16253;16385;17901	False;False;False;False;True;False;False;False;False;False;False;False;False;False;False;False	603;604;1414;2978;3462;4988;5009;5342;10702;10705;10986;14820;15132;16368;16702;16836;18377	1209;1210;1211;2838;5918;6750;6751;6752;9426;9427;9460;9461;9462;9463;10069;10070;20121;20122;20123;20124;20132;20705;27206;27207;27733;27734;29918;29919;30505;30506;30767;33609;33610	1360;1361;1362;3207;6683;7615;7616;7617;7618;10593;10594;10628;10629;10630;10631;10632;11307;11308;11309;22506;22507;22508;22509;22517;23146;30172;30173;30740;30741;33142;33143;33144;33775;33776;33777;34061;37183;37184	1362;3207;6683;7617;10593;10629;11308;22509;22517;23146;30173;30741;33142;33776;34061;37183	76	264
Rv2229c;BCG_RS11590	Rv2229c;BCG_RS11590	11;11	11;11	11;11	;	2	11	11	11	46.9	46.9	46.9	26.851	245	245;245	0	34.16	70630	67356	53932	22778	67872	66641	55181	24090	7	7	7	6	206830000	16				394	537;1169;1330;2546;4526;5626;6427;9753;12253;13808;13811	True;True;True;True;True;True;True;True;True;True;True	550;1203;1370;2648;4673;5797;6620;10038;12625;14205;14208	1117;2406;2736;2737;5298;8857;10843;10844;12423;18891;23540;26144;26145;26146;26147;26152	1253;2725;3086;3087;5994;9943;12145;12146;13922;21153;26222;29004;29005;29006;29007;29012	1253;2725;3086;5994;9943;12145;13922;21153;26222;29006;29012
BCG_RS11665;Rv2241	BCG_RS11665;Rv2241	28;27	28;27	28;27	;	2	28	28	28	36.2	36.2	36.2	103.44	930	930;901	0	168.1	144470	142270	148670	82967	138900	140840	149820	85519	40	40	41	39	3054600000	76				395	1721;1875;1889;1989;2251;3449;3673;4089;5432;6088;6562;6634;7239;7284;7369;7886;8046;8374;8898;9151;9266;10996;10997;11852;12301;13670;14702;17698	True;True;True;True;True;True;True;True;True;True;True;True;True;True;True;True;True;True;True;True;True;True;True;True;True;True;True;True	1782;1943;1959;2076;2343;2344;3564;3794;4228;4229;5600;6264;6758;6832;7463;7510;7595;8131;8293;8631;9169;9432;9547;11314;11315;12221;12673;14065;15112;18171	3585;3586;3587;3938;3967;3968;4210;4708;4709;4710;6927;6928;6929;7352;7353;7354;8067;8068;8069;8070;10508;10509;10510;10511;11724;11725;11726;11727;12705;12848;14058;14059;14153;14154;14302;15379;15380;15381;15643;15644;15645;16280;16281;16282;16283;17299;17300;17819;17820;17821;18010;21319;21320;21321;21322;21323;22886;23633;23634;25896;25897;27693;27694;27695;33268;33269	4048;4049;4050;4051;4450;4481;4482;4752;5297;5298;5299;7818;7819;7820;8275;8276;8277;9053;9054;9055;9056;9057;11790;11791;11792;11793;11794;13121;13122;13123;13124;13125;14251;14252;14406;15766;15767;15869;15870;15871;16036;17266;17267;17268;17269;17553;17554;17555;18255;18256;18257;18258;18259;18260;19410;19411;19972;19973;19974;20182;23814;23815;23816;23817;23818;23819;25512;26320;26321;28742;2…	4049;4450;4482;4752;5299;7818;8275;9056;11790;13122;14251;14406;15766;15871;16036;17268;17554;18260;19410;19973;20182;23814;23819;25512;26320;28743;30697;36819	77;78;79	263;771;842
Rv2242;BCG_RS11670	Rv2242;BCG_RS11670	6;6	6;6	6;6	;	2	6	6	6	18.4	18.4	18.4	44.637	414	414;414	0	49.17	18896	19609	22679	40638	18189	19378	23181	39499	9	9	9	9	172510000	13				396	6353;9686;11512;13419;13946;15474	True;True;True;True;True;True	6545;9971;11846;13808;14349;15909	12280;18766;18767;18768;22255;22256;25452;25453;26391;26392;29119;29120;29121	13759;21022;21023;21024;24829;24830;28270;28271;29278;29279;32255;32256;32257	13759;21022;24830;28270;29279;32255
BCG_RS11715;Rv2251	BCG_RS11715;Rv2251	14;10	14;10	14;10	;	2	14	14	14	30.1	30.1	30.1	55.769	529	529;475	0	108.79	75854	72922	74362	67356	72903	72275	75467	67234	18	18	19	19	1190400000	33				397	943;2562;2782;6336;6715;9114;10485;11610;14053;14141;14854;16609;17323;17591	True;True;True;True;True;True;True;True;True;True;True;True;True;True	971;2664;2888;2889;6528;6913;9395;10787;11955;11956;14459;14547;15266;17064;17792;18063	1913;1914;5331;5332;5333;5334;5757;5758;12243;12244;12998;12999;13000;17745;17746;20323;22430;22431;22432;22433;26568;26721;27978;27979;31211;31212;31213;32635;33098;33099	2150;2151;2152;6029;6030;6031;6032;6033;6506;6507;6508;13719;13720;14574;14575;14576;19890;19891;22734;25012;25013;25014;25015;29467;29630;31012;31013;34539;34540;34541;36121;36642;36643	2152;6032;6508;13719;14575;19891;22734;25013;29467;29630;31013;34541;36121;36642	80;81	154;232
BCG_RS11845;Rv2277c	BCG_RS11845;Rv2277c	2;2	2;2	2;2	;	2	2	2	2	8.7	8.7	8.7	31.846	299	299;301	0	31.255	0	189.47	0	8945.3	0	174.47	0	8722.4	0	1	0	3	22065000	3				398	8606;17297	True;True	8870;17766	16714;16715;32599	18747;18748;36081	18747;36081
BCG_RS11850	BCG_RS11850	6	6	6		1	6	6	6	22.4	22.4	22.4	48.051	459	459	0	40.722	21216	22076	23614	29660	20423	21792	24011	29186	10	10	9	10	2180900000	15				399	419;1708;7363;12611;14777;17925	True;True;True;True;True;True	430;1769;7589;12986;15188;18401	873;874;875;3552;3553;3554;3555;3556;14295;24145;24146;27819;33654	985;986;987;4010;4011;4012;4013;4014;4015;4016;16029;26864;26865;30831;37234	986;4012;16029;26864;30831;37234
Rv2291;BCG_RS11910	Rv2291;BCG_RS11910	2;2	2;2	2;2	;	2	2	2	2	15.1	15.1	15.1	29.4	284	284;284	0	36.535	310.42	486.13	297.81	313.59	298.4	468.57	296.5	310.7	1	2	1	1	55908000	5				400	7892;13200	True;True	8137;13587	15390;15391;15392;25069;25070	17279;17280;17281;27854;27855	17281;27855
Rv2307c;BCG_RS11990	Rv2307c;BCG_RS11990	4;4	4;4	4;4	;	2	4	4	4	17.1	17.1	17.1	29.671	281	281;281	0	9.7044	4511.5	4587.6	6947.3	4146.4	4340.8	4555.6	6882.9	4252.7	3	3	3	3	34961000	5				401	396;4230;5786;10497	True;True;True;True	406;4372;5958;10799	831;8325;11123;20339;20340	940;9339;12460;22750;22751	940;9339;12460;22750
Rv2319c;BCG_RS12080	Rv2319c;BCG_RS12080	4;4	4;4	4;4	;	2	4	4	4	14.7	14.7	14.7	31.866	292	292;292	0	5.4377	10880	10851	6576.7	3630.9	10464	10686	6900.5	3747.7	2	2	2	2	62275000	4				402	10487;15985;16415;17890	True;True;True;True	10789;16426;16867;18366	20325;30009;30821;33593	22736;33242;34119;37165	22736;33242;34119;37165
Rv2332;BCG_RS12155	Rv2332;BCG_RS12155	11;11	11;11	11;11	;	2	11	11	11	23	23	23	59.422	548	548;548	0	69.561	13185	13933	6665.6	19821	12696	13657	7428.9	19054	6	6	6	6	217780000	17				403	504;1444;1518;3426;7313;7608;8075;9603;10758;16084;17719	True;True;True;True;True;True;True;True;True;True;True	517;1488;1570;3540;7539;7842;8322;9887;11071;16526;18192	1051;1052;2983;2984;3149;6878;14210;14800;14801;14802;15695;18607;18608;20864;30205;30206;33300	1177;1178;3367;3368;3560;7763;15933;16613;16614;16615;17612;20855;20856;23325;33454;33455;36850	1178;3367;3560;7763;15933;16613;17612;20855;23325;33454;36850
BCG_RS12190;Rv2339	BCG_RS12190;Rv2339	3;3	3;3	3;3	;	2	3	3	3	3.3	3.3	3.3	89.958	826	826;962	0	8.3656	3659.8	4130.1	4693.5	3399.3	3529.3	4062	4721.3	3438.3	2	2	2	2	15662000	4				404	1318;2672;7764	True;True;True	1358;2777;8008	2707;5547;5548;15136	3055;6273;6274;16989	3055;6274;16989
BCG_RS12255	BCG_RS12255	6	6	1		1	6	6	1	40	40	11.5	14.417	130	130	0	45.324	1777	2405.1	3096.4	4446.1	1718.1	2362.5	3114.1	4373.6	1	2	1	2	52917000	7				405	287;6444;12877;13263;13264;14947	True;True;True;True;True;True	297;6637;13256;13651;13652;15361	613;12450;24544;25172;25173;25174;28133	702;13951;27280;27963;27964;27965;31180	702;13951;27280;27964;27965;31180
Rv2360c;BCG_RS12260	Rv2360c;BCG_RS12260	3;3	3;3	3;3	;	2	3	3	3	24.6	24.6	24.6	15.379	142	142;142	0	27.875	8835.1	7833.6	13426	25216	8478.6	7860.3	13517	24479	3	3	3	3	72935000	4				406	3644;4176;7882	True;True;True	3764;4316;8127	7300;8230;8231;15375	8218;9240;9241;17262	8218;9241;17262
Rv2374c;BCG_RS12325	Rv2374c;BCG_RS12325	8;8	8;8	8;8	;	2	8	8	8	29.2	29.2	29.2	36.474	343	343;343	0	56.193	17043	16255	15909	15228	16377	16113	16197	15157	5	5	5	5	181030000	12				407	458;1559;4757;7996;8035;10359;11806;12669	True;True;True;True;True;True;True;True	470;1615;4908;8243;8282;10656;12175;13045	953;954;3238;3239;9275;15550;15621;20030;20031;22819;22820;24234	1068;1069;3659;3660;10418;17454;17530;22410;22411;25442;25443;26956	1068;3659;10418;17454;17530;22411;25443;26956
Rv2377c;BCG_RS12340	Rv2377c;BCG_RS12340	2;2	2;2	2;2	;	2	2	2	2	22.5	22.5	22.5	8.0818	71	71;71	0	2.5679	6240.3	6355	5095.2	26876	6004.4	6263.3	5610	25647	2	2	2	2	12844000	2				408	12144;17100	True;True	12514;17566	23356;32175	26027;35613	26027;35613
Rv2379c;BCG_RS12350	Rv2379c;BCG_RS12350	15;15	15;15	15;15	;	2	15	15	15	11.8	11.8	11.8	156.75	1461	1461;1461	0	89.743	36004	37201	40253	65707	34653	36742	41185	64038	10	10	10	10	165160000	20				409	743;1412;2614;3155;3591;4262;4855;5276;7631;8658;9132;9661;11007;12956;14394	True;True;True;True;True;True;True;True;True;True;True;True;True;True;True	764;1455;2718;3268;3709;4404;5008;5441;7867;8922;9413;9946;11325;13336;14802	1532;2915;5435;5436;5437;5438;6436;6437;7197;8381;9459;10235;14842;16805;16806;17774;18718;21336;24672;27172	1739;3292;6149;6150;6151;6152;7266;7267;8108;9397;10627;11491;16656;18845;18846;19922;20972;23832;27424;30135	1739;3292;6149;7266;8108;9397;10627;11491;16656;18846;19922;20972;23832;27424;30135
Rv2380c;BCG_RS12355	Rv2380c;BCG_RS12355	30;30	30;30	30;30	;	2	30	30	30	23.2	23.2	23.2	183.28	1682	1682;1731	0	146.54	54585	51441	62419	114700	52437	51152	63670	111410	21	22	21	22	624140000	44				410	332;1171;1249;2141;3036;3262;3604;4738;4953;5084;5135;5509;5928;5929;6083;6496;9793;10969;13336;13537;13844;13886;14965;15258;15675;15975;16644;17060;17092;17917	True;True;True;True;True;True;True;True;True;True;True;True;True;True;True;True;True;True;True;True;True;True;True;True;True;True;True;True;True;True	342;1205;1284;2232;3148;3375;3722;4889;5107;5247;5298;5679;6102;6103;6259;6690;10078;11287;13724;13929;14242;14289;15379;15686;16111;16416;17100;17525;17557;18393	711;712;713;2410;2565;4495;4496;6264;6617;7223;7224;9231;9232;9655;9904;9991;10641;11406;11407;11408;11409;11717;12549;18958;21260;25302;25669;25670;26215;26298;26299;28166;28167;28700;29480;29997;31285;32100;32101;32154;32155;33638;33639	813;814;815;2729;2901;5074;5075;7085;7465;8136;8137;10362;10363;10364;10854;11119;11219;11932;12770;12771;12772;12773;13114;14070;21225;23750;28101;28505;28506;29082;29173;29174;31218;31219;31794;32660;33229;34621;35526;35527;35584;35585;37218;37219	814;2729;2901;5074;7085;7465;8136;10363;10854;11119;11219;11932;12770;12773;13114;14070;21225;23750;28101;28505;29082;29174;31219;31794;32660;33229;34621;35526;35584;37218
Rv2383c;BCG_RS12370	Rv2383c;BCG_RS12370	12;12	12;12	12;12	;	2	12	12	12	9.5	9.5	9.5	151.63	1414	1414;1414	0	62.266	14470	15210	19969	30457	13932	15045	20203	29746	7	7	7	7	187700000	18				411	1852;2015;2203;2674;3919;5042;8131;13569;16149;16725;17389;17975	True;True;True;True;True;True;True;True;True;True;True;True	1919;2102;2294;2779;4051;5202;8380;13963;16594;17184;17861;18452	3881;3882;4265;4618;4619;5550;5551;7783;9827;9828;15800;15801;25725;25726;30320;31473;32749;33751	4389;4390;4812;5204;5205;6276;6277;8743;11039;11040;17722;17723;28562;28563;33576;34837;36254;37337	4389;4812;5204;6276;8743;11040;17722;28563;33576;34837;36254;37337
BCG_RS12515;Rv2407	BCG_RS12515;Rv2407	11;8	11;8	11;8	;	2	11	11	11	38.9	38.9	38.9	29.5	280	280;273	0	60.006	7150	8032.1	11459	68092	6887.3	7925.8	12365	64910	5	6	6	6	254010000	17				412	1017;1282;1596;3612;3670;4300;8268;8526;9236;15620;16285	True;True;True;True;True;True;True;True;True;True;True	1046;1321;1654;3730;3791;4444;8524;8787;9517;16056;16735	2065;2066;2067;2636;3333;3334;3335;7238;7346;7347;8448;16094;16558;16559;17968;29395;30568	2328;2329;2330;2978;3764;3765;3766;8151;8269;8270;9474;18054;18563;18564;20136;32566;33845	2330;2978;3765;8151;8269;9474;18054;18564;20136;32566;33845
Rv2416c;BCG_RS12560	Rv2416c;BCG_RS12560	14;14	14;14	14;14	;	2	14	14	14	41	41	41	43.803	402	402;408	0	131.6	25664	25743	20164	39549	24687	25389	21163	38349	11	11	11	11	694530000	24				413	370;371;1761;2444;2886;5191;5710;5712;6396;8218;8815;8957;11309;14970	True;True;True;True;True;True;True;True;True;True;True;True;True;True	380;381;1824;1825;2542;2997;5354;5882;5884;6588;8469;9082;9232;11632;15384	781;782;783;784;3681;3682;5070;5071;5963;10093;10094;10986;10988;12363;15981;17121;17122;17409;17410;21885;28174;28175	887;888;889;890;4161;4162;5693;5694;6739;11334;11335;12295;12296;12298;13850;17924;19206;19207;19208;19527;19528;24430;31226;31227	887;889;4162;5694;6739;11334;12295;12298;13850;17924;19208;19528;24430;31227	82	262
Rv2420c;BCG_RS12580	Rv2420c;BCG_RS12580	2;2	2;2	2;2	;	2	2	2	2	12.7	12.7	12.7	13.826	126	126;127	0	3.1713	1586.4	1186.4	1546.8	4042.8	1518.1	1199.6	1592.5	3895.4	1	1	1	1	25694000	3				414	11911;15449	True;True	12280;15884	22984;29077;29078	25617;32210;32211	25617;32211
Rv2421c;BCG_RS12585	Rv2421c;BCG_RS12585	4;4	4;4	4;4	;	2	4	4	4	21.3	21.3	21.3	23.053	211	211;211	0	31.857	23422	22363	25012	40626	22508	22193	25568	39579	5	5	6	5	109930000	7				415	3213;6682;11401;12708	True;True;True;True	3326;6880;11724;13085	6535;6536;12938;22054;24306;24307	7372;7373;14506;14507;24614;27032;27033	7372;14507;24614;27033
Rv2426c;BCG_RS12620	Rv2426c;BCG_RS12620	4;4	4;4	4;4	;	2	4	4	4	16.8	16.8	16.8	31.95	291	291;291	0	21.884	13166	13385	18041	18951	12668	13253	18093	18778	10	9	10	10	148660000	11				416	2658;10806;16629;16683	True;True;True;True	2762;11121;17085;17142	5523;5524;5525;5526;20944;20945;31258;31259;31376;31377	6249;6250;6251;6252;23410;23411;23412;34593;34594;34735;34736	6250;23412;34594;34736
Rv2436;BCG_RS12675	Rv2436;BCG_RS12675	1;1	1;1	1;1	;	2	1	1	1	3.3	3.3	3.3	30.28	304	304;304	0.00038066	2.0126	1986	1748.3	3603.3	8034.9	1905.6	1761.4	3626.7	7767.5	1	1	1	1	24376000	1				417	6141	TRUE	6324	11841	13251	13251
Rv2439c;BCG_RS12695	Rv2439c;BCG_RS12695	6;6	6;6	6;6	;	2	6	6	6	19.9	19.9	19.9	38.788	376	376;376	0	59.925	6798.4	7448.9	8067.7	9437.5	6546.1	7329.7	8173.5	9307.5	3	4	4	5	195990000	10				418	7713;9345;9550;14386;16113;16733	True;True;True;True;True;True	7954;9626;9831;14794;16556;17192	15029;15030;15031;18146;18500;18501;27160;30249;30250;31488	16874;16875;16876;20336;20736;20737;30122;33501;33502;34852	16875;20336;20736;30122;33502;34852
BCG_RS12710;Rv2442c	BCG_RS12710;Rv2442c	6;5	6;5	6;5	;	2	6	6	6	43.7	43.7	43.7	11.02	103	103;104	0	16.561	59352	49046	54719	55238	56888	49139	55347	54837	7	7	8	8	829040000	16				419	2623;9955;12590;15669;15685;15900	True;True;True;True;True;True	2727;10242;12965;16105;16122;16340	5454;5455;5456;19257;19258;24114;29470;29471;29472;29473;29499;29500;29501;29878	6169;6170;6171;21554;21555;26833;32649;32650;32651;32652;32653;32679;32680;32681;32682;33100	6169;21555;26833;32649;32681;33100
Rv2449c;BCG_RS12745	Rv2449c;BCG_RS12745	10;10	8;8	8;8	;	2	10	8	8	29.1	25.3	25.3	44.378	419	419;419	0	89.963	26031	26564	35085	34735	25048	26320	35185	34516	10	10	10	10	691490000	15				420	2298;4463;6057;7646;8524;10666;11465;12084;12183;12512	True;True;True;True;True;True;True;False;False;True	2392;4609;6232;7883;7884;8785;10978;11792;12453;12553;12885	4798;8751;11661;11662;14872;14873;14874;14875;14876;16556;20682;22177;22178;22179;23243;23244;23421;23983	5397;9825;13051;13052;16688;16689;16690;16691;16692;18561;23116;24747;24748;24749;25899;25900;26095;26698	5397;9825;13051;16690;18561;23116;24748;25900;26095;26698	83	397
Rv2457c;BCG_RS12785	Rv2457c;BCG_RS12785	10;10	10;10	10;10	;	2	10	10	10	29.1	29.1	29.1	46.782	426	426;426	0	52.932	33991	27502	16678	50496	32593	27371	18136	48529	15	12	12	14	332460000	21				421	1522;4199;4569;5286;5685;8571;10788;12760;13457;13903	True;True;True;True;True;True;True;True;True;True	1574;1575;4341;4716;5451;5857;8833;11103;13137;13847;14306	3153;3154;8267;8268;8938;8939;10247;10248;10946;10947;10948;16650;16651;16652;16653;20917;20918;24382;25525;26323	3564;3565;9279;9280;10034;10035;11504;11505;12252;12253;12254;18672;18673;18674;18675;18676;23381;23382;27110;28355;29200	3565;9279;10035;11505;12254;18672;23381;27110;28355;29200	84	384
Rv2458;BCG_RS12790	Rv2458;BCG_RS12790	3;3	3;3	3;3	;	2	3	3	3	11.6	11.6	11.6	31.592	302	302;302	0	18.305	7209.4	6859	8795.8	11939	6927.6	6821.5	8884.7	11707	2	2	2	2	47779000	5				422	6749;6806;16785	True;True;True	6949;7008;17245	13081;13082;13199;13200;31593	14669;14670;14805;14806;34969	14669;14806;34969
Rv2462c;BCG_RS12810	Rv2462c;BCG_RS12810	12;12	12;12	12;12	;	2	12	12	12	28.8	28.8	28.8	50.615	466	466;466	0	263.06	62397	61148	66214	119510	59992	60579	67929	116140	22	22	22	22	2437200000	31				423	183;481;2270;2414;4394;5804;10252;12074;12779;13103;14168;16800	True;True;True;True;True;True;True;True;True;True;True;True	190;493;2363;2512;4539;4540;5976;10546;12443;13156;13486;14574;17260	406;1003;4743;4744;4745;5016;8634;8635;8636;8637;8638;11149;11150;11151;11152;19802;19803;19804;19805;23229;23230;24410;24411;24911;26767;26768;31610;31611	465;466;1124;5337;5338;5339;5636;9689;9690;9691;9692;9693;12486;12487;12488;12489;22139;22140;22141;22142;25883;25884;25885;27138;27139;27680;29684;29685;34987;34988;34989	465;1124;5338;5636;9689;12489;22141;25885;27139;27680;29684;34987	85	63
Rv2467;BCG_RS12845	Rv2467;BCG_RS12845	22;22	22;22	22;22	;	2	22	22	22	32.8	32.8	32.8	94.284	861	861;861	0	267.09	81492	73137	94423	87112	78217	72967	94673	86871	32	31	32	33	2059100000	47				424	1825;2397;3346;3783;3899;5554;7754;7909;8209;8363;9162;9709;10306;11535;12140;12341;12780;13830;15203;16261;16892;17637	True;True;True;True;True;True;True;True;True;True;True;True;True;True;True;True;True;True;True;True;True;True	1891;2494;2495;3459;3907;4031;5725;7998;8154;8460;8620;9443;9994;10600;11870;12510;12714;13157;14228;15628;16710;17354;18109	3820;4984;4985;4986;6746;7543;7544;7545;7753;10723;10724;10725;15117;15118;15416;15960;15961;15962;15963;16261;17837;17838;17839;17840;17841;18807;19914;19915;19916;19917;22295;23350;23351;23705;24412;26191;26192;28583;30521;31763;31764;31765;33173;33174	4314;5600;5601;5602;5603;5604;7611;8487;8488;8489;8712;12021;12022;12023;16970;16971;17309;17898;17899;17900;17901;18233;19992;19993;19994;19995;19996;21065;22272;22273;22274;22275;24873;26021;26022;26406;27140;29055;29056;29057;31657;33793;35149;35150;35151;36721;36722	4314;5601;7611;8487;8712;12022;16970;17309;17900;18233;19992;21065;22275;24873;26022;26406;27140;29055;31657;33793;35149;36722	86	225
Rv2471;BCG_RS12870	Rv2471;BCG_RS12870	2;2	2;2	2;2	;	2	2	2	2	5.5	5.5	5.5	60.443	546	546;546	0	6.0232	0	0	0	0	0	0	0	0	0	0	0	0	8673800	2				425	570;13486	True;True	584;13876	1175;25573	1314;28404	1314;28404
BCG_RS12895;Rv2476c	BCG_RS12895;Rv2476c	36;36	36;36	36;36	;	2	36	36	36	26.7	26.7	26.7	176.8	1623	1623;1624	0	323.31	134900	131440	194590	157690	129680	130800	193630	158390	48	49	50	50	2253600000	75				426	363;915;1533;1981;2804;2911;3005;3702;4536;5474;5514;5805;6223;7453;7966;8230;8252;8965;10127;10170;10244;10631;10706;11015;11710;11854;12287;13019;13801;13969;14369;14614;15489;16224;16303;17636	True;True;True;True;True;True;True;True;True;True;True;True;True;True;True;True;True;True;True;True;True;True;True;True;True;True;True;True;True;True;True;True;True;True;True;True	373;942;1586;2068;2911;3022;3116;3824;4683;5642;5684;5977;6410;7682;8211;8482;8508;9240;10417;10462;10538;10941;11019;11333;12065;12223;12659;13399;14198;14373;14777;15022;15924;16672;16753;18108	763;764;765;766;767;768;1860;1861;3178;4188;4189;5797;6008;6009;6195;7393;7394;7395;8873;10579;10580;10648;11153;12016;12017;14459;14460;14461;15506;16007;16008;16009;16058;16059;17420;17421;19586;19665;19666;19667;19787;20619;20762;20763;20764;20765;21350;22644;22891;22892;23599;24774;24775;26129;26130;26425;26426;27134;27135;27547;29149;30457;30458;30459;30460;30604;30605;33172	868;869;870;871;872;873;2092;2093;2094;3593;4725;4726;6552;6785;6786;6787;6998;8317;8318;8319;9960;11867;11868;11939;12490;13451;13452;16207;16208;16209;17409;17952;17953;17954;18013;18014;18015;19538;19539;21908;21991;21992;21993;22124;23047;23211;23212;23213;23214;23215;23846;25260;25519;25520;26283;27531;27532;27533;28989;28990;29313;29314;29315;30094;30095;30096;30540;32287;33725;33726;33727;…	869;2094;3593;4726;6552;6787;6998;8317;9960;11867;11939;12490;13452;16207;17409;17954;18014;19539;21908;21992;22124;23047;23211;23846;25260;25520;26283;27531;28990;29313;30094;30540;32287;33727;33885;36720	87	1086
Rv2483c;BCG_RS12920	Rv2483c;BCG_RS12920	12;12	12;12	12;12	;	2	12	12	12	20.5	20.5	20.5	61.787	580	580;580	0	46.003	86579	80765	94098	84425	83163	80321	94795	84315	9	9	9	9	306580000	16				427	18;1579;3323;3473;3853;5488;8479;9874;10416;10561;11824;13135	True;True;True;True;True;True;True;True;True;True;True;True	19;1636;3436;3588;3983;5657;8738;10160;10715;10864;12193;13518	40;41;3295;6701;6973;7671;7672;10600;16478;16479;19108;19109;20148;20461;22843;24953	43;44;3724;7554;7866;8627;8628;11890;18478;18479;21384;21385;22534;22879;25466;27728	44;3724;7554;7866;8628;11890;18478;21385;22534;22879;25466;27728
Rv2484c;BCG_RS12925	Rv2484c;BCG_RS12925	12;12	12;12	12;12	;	2	12	12	12	31.8	31.8	31.8	52.309	491	491;491	0	155.79	29214	28866	81662	59207	28092	29106	79573	59883	14	14	14	14	500560000	22				428	165;828;918;1170;2798;6734;10896;14596;15141;16443;16831;17221	True;True;True;True;True;True;True;True;True;True;True;True	172;850;945;1204;2905;6933;11213;15004;15564;16896;17291;17690	373;374;375;1674;1675;1865;2407;2408;2409;5788;5789;13049;21106;21107;27521;27522;28482;30884;30885;31657;32439	428;429;430;1893;1894;2098;2726;2727;2728;6541;6542;14631;23586;23587;23588;30512;30513;31552;34186;34187;35035;35907	430;1894;2098;2728;6542;14631;23588;30513;31552;34186;35035;35907
BCG_RS12955	BCG_RS12955	10	10	1		1	10	10	1	9.4	9.4	1	120.83	1137	1137	0	41.433	1702.2	1984.4	2297.1	3327.4	1642.7	1948.9	2335.3	3255.3	1	1	1	1	70074000	10				429	216;1622;2335;5096;5193;8489;13855;14959;16397;16670	True;True;True;True;True;True;True;True;True;True	223;1680;2430;5259;5356;8749;14254;15373;16848;17128	482;3376;4850;9926;10096;16495;26239;28154;30786;31340	558;3809;5451;11142;11337;18496;29109;31202;34080;34683	558;3809;5451;11142;11337;18496;29109;31202;34080;34683
Rv2496c;BCG_RS13000	Rv2496c;BCG_RS13000	8;8	8;8	8;8	;	2	8	8	8	29	29	29	38.064	348	348;348	0	119.3	24423	24121	16172	57893	23485	23783	17602	55496	8	8	8	8	235350000	14				430	547;3087;7126;10408;13748;13786;16911;17220	True;True;True;True;True;True;True;True	561;3200;7345;10707;14145;14183;17373;17689	1133;1134;6332;13830;20134;26036;26037;26105;31805;31806;32436;32437;32438	1269;1270;1271;7155;15510;22519;28889;28890;28965;35196;35197;35904;35905;35906	1269;7155;15510;22519;28890;28965;35196;35904
Rv2502c;BCG_RS13030	Rv2502c;BCG_RS13030	11;11	11;11	11;11	;	2	11	11	11	27	27	27	56.777	529	529;529	0	42.258	12854	9257	11618	9689.1	12294	9383.3	11649	9639.5	8	8	8	6	117530000	15				431	443;2302;5129;6090;8553;9077;9390;11372;12272;16700;17836	True;True;True;True;True;True;True;True;True;True;True	454;2396;5292;6266;8815;9356;9671;11695;12644;17159;18312	928;4803;4804;9983;11729;16612;17657;18224;18225;21997;23574;31419;31420;33506	1041;5402;5403;11210;13127;18620;19797;20429;20430;24546;24547;26256;34778;34779;37072	1041;5403;11210;13127;18620;19797;20430;24547;26256;34779;37072
Rv2524c;BCG_RS13155	Rv2524c;BCG_RS13155	40;40	40;40	40;40	;	2	40	40	40	15.6	15.6	15.6	326.25	3069	3069;3069	0	207.09	58953	56441	88130	153040	56642	56238	88815	148910	31	31	33	35	745310000	65				432	179;737;1164;2235;2915;3232;3400;3418;4656;5227;5767;6590;6846;6943;6973;7383;7411;7890;8216;8316;9463;10053;10411;10414;10415;10708;10999;11169;13223;15324;15356;15384;16068;16117;16191;17083;17396;17555;17661;17702	True;True;True;True;True;True;True;True;True;True;True;True;True;True;True;True;True;True;True;True;True;True;True;True;True;True;True;True;True;True;True;True;True;True;True;True;True;True;True;True	186;758;1198;2327;3026;3345;3514;3532;4804;5392;5939;6788;7052;7151;7183;7609;7640;8135;8467;8573;9744;10340;10710;10713;10714;11021;11317;11492;13611;15755;15790;15819;16510;16560;16636;17548;17868;18027;18133;18175	394;395;1519;1520;1521;1522;2396;4681;4682;6013;6559;6560;6839;6864;9075;10153;11089;11090;12768;12769;13300;13301;13302;13480;13481;13482;13531;14328;14377;14378;15387;15388;15979;16171;18351;19437;20137;20138;20139;20145;20146;20147;20768;21325;21618;21619;25107;28850;28916;28968;30181;30182;30256;30392;30393;32136;32761;32762;32763;33037;33038;33206;33274;33275	452;453;1725;1726;1727;1728;2715;5268;5269;6791;7397;7398;7724;7749;10187;11397;12416;12417;14318;14319;14913;14914;14915;15110;15111;15112;15163;16063;16115;16116;17276;17277;17922;18135;20566;21748;22522;22523;22524;22530;22531;22532;22533;23218;23821;24133;24134;27892;31968;32037;32095;33430;33431;33508;33650;33651;35566;36267;36268;36269;36576;36577;36754;36824;36825	453;1725;2715;5268;6791;7397;7724;7749;10187;11397;12417;14319;14915;15112;15163;16063;16115;17276;17922;18135;20566;21748;22524;22530;22533;23218;23821;24134;27892;31968;32037;32095;33430;33508;33650;35566;36267;36576;36754;36824
Rv2528c;BCG_RS13175	Rv2528c;BCG_RS13175	9;9	9;9	9;9	;	2	9	9	9	33.7	33.7	33.7	33.648	306	306;306	0	57.238	26482	25633	21731	22713	25455	25351	22362	22512	9	9	9	9	384810000	15				433	1876;4575;6776;8498;8660;9782;12571;15152;17547	True;True;True;True;True;True;True;True;True	1944;4722;6976;8758;8924;10067;12946;15575;18019	3939;3940;8946;8947;8948;13135;13136;13137;16510;16808;18939;24078;28495;33024;33025	4451;4452;10043;10044;10045;14736;14737;14738;18511;18848;21206;26795;31565;36563;36564	4452;10045;14738;18511;18848;21206;26795;31565;36564
Rv2533c;BCG_RS13205	Rv2533c;BCG_RS13205	3;3	3;3	3;3	;	2	3	3	3	19.2	19.2	19.2	16.74	156	156;156	0	12.852	59036	57889	72059	83906	56761	57446	72665	82767	6	6	6	6	291130000	7				434	80;294;6835	True;True;True	84;304;7041	177;178;179;627;628;13278;13279	199;200;201;716;717;14891;14892	201;716;14892
Rv2552c;BCG_RS13310	Rv2552c;BCG_RS13310	3;3	3;3	3;3	;	2	3	3	3	12.6	12.6	12.6	27.208	269	269;275	0	9.1339	3442.2	2910	2958.6	3253.8	3300.6	2908.1	3012.3	3217.5	3	3	3	3	27970000	4				435	683;1730;4395	True;True;True	702;1791;4541	1400;1401;3599;8639	1580;1581;4063;9694	1580;4063;9694
Rv2559c;BCG_RS13345	Rv2559c;BCG_RS13345	4;4	4;4	4;4	;	2	4	4	4	10.2	10.2	10.2	47.499	452	452;452	0	11.423	974.77	716.55	684.89	1066.5	932.58	722.94	704.93	1040.9	1	1	1	1	54126000	5				436	2775;3487;7349;11650	True;True;True;True	2881;3602;7575;12001	5741;5742;6999;14271;22513	6484;6485;7898;16004;25098	6485;7898;16004;25098
Rv2567;BCG_RS13380	Rv2567;BCG_RS13380	13;13	13;13	13;13	;	2	13	13	13	20.8	20.8	20.8	95.447	884	884;884	0	128.65	10918	10178	18218	23595	10487	10188	18142	23177	8	8	8	8	226720000	15				437	362;2224;3212;3765;3937;5780;10413;11767;13083;13669;13857;13875;17017	True;True;True;True;True;True;True;True;True;True;True;True;True	372;2316;3325;3889;4070;5952;10712;12135;13465;14064;14256;14276;17479	762;4668;6534;7504;7811;11117;20143;20144;22766;24875;25894;25895;26241;26270;32011	867;5255;7371;8445;8772;12454;22528;22529;25386;27640;28740;28741;29111;29141;35428	867;5255;7371;8445;8772;12454;22529;25386;27640;28740;29111;29141;35428
Rv2571c;BCG_RS13400	Rv2571c;BCG_RS13400	4;4	4;4	4;4	;	2	4	4	4	13	13	13	36.79	355	355;355	0	30.943	12361	13622	13751	2822.6	11914	13397	13809	3328.2	3	3	3	3	87397000	4				438	747;1980;2485;16216	True;True;True;True	768;2067;2587;16664	1538;4187;5180;30445	1746;4724;5859;33713	1746;4724;5859;33713
Rv2572c;BCG_RS13405	Rv2572c;BCG_RS13405	16;16	16;16	16;16	;	2	16	16	16	28.2	28.2	28.2	65.226	596	596;611	0	66.185	45621	39860	49320	42711	43769	39837	49513	42738	10	10	10	10	324100000	21				439	1782;3235;3419;3892;4596;5360;5697;6919;8652;8890;12010;13649;14142;14723;14886;15191	True;True;True;True;True;True;True;True;True;True;True;True;True;True;True;True	1847;3348;3533;4024;4743;5526;5869;7127;8916;9161;12379;14044;14548;15133;15298;15614	3731;6565;6566;6865;7740;8982;10379;10965;13441;16793;17282;23135;25861;26722;26723;27735;27736;28027;28556;28557;28558	4219;7403;7404;7750;8699;10081;11649;12272;15067;18830;19391;25779;28706;29631;29632;30742;30743;31062;31629;31630;31631	4219;7404;7750;8699;10081;11649;12272;15067;18830;19391;25779;28706;29631;30743;31062;31630
Rv2573;BCG_RS13410	Rv2573;BCG_RS13410	3;3	3;3	3;3	;	2	3	3	3	17.1	17.1	17.1	26.216	246	246;291	0	11.716	4508	4062.5	5916.3	13271	4327.4	4061.2	6027.3	12827	3	3	3	3	29620000	4				440	2586;6067;9769	True;True;True	2689;6242;10054	5373;5374;11684;18919	6076;6077;13076;21182	6077;13076;21182
Rv2579;BCG_RS13440	Rv2579;BCG_RS13440	14;14	14;14	14;14	;	2	14	14	14	51.3	51.3	51.3	33.728	300	300;300	0	85.165	70811	68267	68211	85067	68060	67638	69682	83680	19	19	19	19	872810000	31				441	6251;7598;10000;10954;11151;11964;12511;12998;13958;14313;14406;16446;17745;17900	True;True;True;True;True;True;True;True;True;True;True;True;True;True	6439;7832;10287;11272;11472;12333;12884;13378;14361;14362;14721;14814;16899;18218;18376	12074;14783;19335;19336;19337;19338;21229;21230;21585;21586;23061;23062;23982;24739;24740;24741;26411;26412;26413;27035;27036;27195;27196;27197;30888;33341;33342;33343;33608	13514;16594;21643;21644;21645;21646;23714;23715;24096;24097;25702;25703;26697;27494;27495;27496;29298;29299;29300;29301;29982;29983;30161;30162;30163;34190;36895;36896;36897;37181;37182	13514;16594;21643;23714;24096;25702;26697;27495;29301;29983;30162;34190;36897;37182	88;89	163;188
Rv2582;BCG_RS13455	Rv2582;BCG_RS13455	2;2	2;2	2;2	;	2	2	2	2	8.1	8.1	8.1	32.371	308	308;308	0	19.567	4995.5	4802.2	7879	6940.8	4801.2	4790.7	7817.9	6938.6	2	2	2	2	146470000	4				442	10640;11131	True;True	10950;11452	20632;20633;20634;21555	23060;23061;23062;24063	23062;24063
Rv2584c;BCG_RS13465	Rv2584c;BCG_RS13465	8;8	8;8	8;8	;	2	8	8	8	45.7	45.7	45.7	23.187	223	223;223	0	34.799	28768	25158	4177.8	22791	27597	24863	5789.6	21743	4	5	4	5	121720000	11				443	301;2365;3791;4108;6885;9967;14033;17107	True;True;True;True;True;True;True;True	311;2460;3915;4248;7093;10254;14439;17573	637;638;4912;4913;7560;8101;8102;13380;19273;26540;32189	726;727;5521;5522;8506;9090;9091;14998;21570;29439;35627	726;5521;8506;9090;14998;21570;29439;35627
Rv2585c;BCG_RS13470	Rv2585c;BCG_RS13470	5;5	5;5	5;5	;	2	5	5	5	13.6	13.6	13.6	58.634	557	557;557	0	51.765	2780.1	1718.5	2422	4099.2	2653.5	1767.4	2449.3	3990.8	2	2	2	2	66775000	7				444	3174;8519;10942;14209;15795	True;True;True;True;True	3287;8780;11260;14617;16234	6476;16547;16548;16549;21210;26845;29700	7312;18552;18553;18554;23695;29765;32898	7312;18552;23695;29765;32898
Rv2586c;BCG_RS13475	Rv2586c;BCG_RS13475	10;10	10;10	10;10	;	2	10	10	10	32.8	32.8	32.8	47.013	442	442;442	0	84.889	11236	8790.9	8798.6	11218	10760	8831.8	8991.4	11026	7	7	7	7	357600000	19				445	3204;3289;6716;7425;11429;12083;13475;14536;14751;15872	True;True;True;True;True;True;True;True;True;True	3317;3402;6914;7654;11752;12452;13865;14944;15162;16312	6521;6522;6523;6653;13001;13002;13003;14401;14402;22102;23242;25552;25553;27407;27408;27782;27783;29822	7358;7359;7360;7503;14577;14578;14579;16140;16141;24666;25898;28383;28384;30393;30394;30793;30794;30795;33038	7360;7503;14577;16140;24666;25898;28384;30393;30795;33038
Rv2590;BCG_RS13495	Rv2590;BCG_RS13495	20;20	20;20	19;19	;	2	20	20	19	19.6	19.6	18.9	127.33	1168	1168;1168	0	122.53	80407	74115	36156	59963	77217	73244	39445	58412	18	18	18	18	585890000	33				446	240;310;505;1315;1600;4355;4428;5073;5074;5720;8223;9763;9898;11357;11428;13280;13340;15000;16098;17296	True;True;True;True;True;True;True;True;True;True;True;True;True;True;True;True;True;True;True;True	247;320;518;1355;1658;4500;4574;5236;5237;5892;8474;10048;10184;11680;11751;13668;13728;15420;16541;17765	531;532;655;1053;1054;2700;2701;2702;3342;8555;8556;8696;9883;9884;9885;9886;10999;11000;15991;15992;18909;19155;21972;22100;22101;25204;25205;25308;28245;30227;30228;32597;32598	612;613;752;1179;1180;3047;3048;3049;3773;9604;9605;9764;11097;11098;11099;11100;12311;12312;17934;17935;21171;21435;24520;24664;24665;27995;27996;28107;31303;33479;33480;36079;36080	613;752;1179;3049;3773;9605;9764;11097;11098;12311;17934;21171;21435;24520;24665;27996;28107;31303;33480;36080
Rv2599;BCG_RS13540	Rv2599;BCG_RS13540	2;2	2;2	2;2	;	2	2	2	2	14.7	14.7	14.7	14.955	143	143;143	0	7.3605	1429.1	1490.5	1853.8	2390.6	1375.8	1473.8	1873.2	2348.6	1	1	1	1	25480000	4				447	2389;4146	True;True	2486;4286	4968;4969;8159	5584;5585;9152;9153	5585;9152
Rv2605c;BCG_RS13575	Rv2605c;BCG_RS13575	8;8	8;8	8;8	;	2	8	8	8	34.9	34.9	34.9	31.568	281	281;281	0	47.713	52582	50763	55334	79073	50540	50339	56401	77435	12	12	12	13	1023000000	22				448	615;2429;7428;12319;13557;14668;15293;15963	True;True;True;True;True;True;True;True	633;2527;7657;12691;13950;15078;15722;16404	1254;1255;1256;1257;5038;5039;14408;14409;14410;14411;14412;23674;23675;25703;25704;27632;28768;28769;29977	1410;1411;1412;1413;5660;5661;16147;16148;16149;16150;16151;16152;26374;26375;28539;28540;28541;30631;31866;31867;33205;33206	1412;5660;16152;26375;28539;30631;31867;33205
Rv2611c;BCG_RS13605	Rv2611c;BCG_RS13605	5;5	5;5	5;5	;	2	5	5	5	16.5	16.5	16.5	35.126	316	316;316	0	31.206	1121.8	1133.1	1700.2	1449.9	1079.2	1125.5	1692.1	1452.1	1	1	1	1	155850000	6				449	1820;9705;10351;11826;17034	True;True;True;True;True	1886;9990;10648;12195;17496	3810;3811;18801;20015;22849;32040	4304;4305;21059;22391;25473;35457	4304;21059;22391;25473;35457
Rv2616;BCG_RS13640	Rv2616;BCG_RS13640	4;4	4;4	4;4	;	2	4	4	4	37.3	37.3	37.3	17.833	166	166;166	0	71.272	975.5	1375.2	2709	2144.2	946	1350.5	2667.6	2156.7	4	4	4	4	115910000	7				450	246;6533;11497;17237	True;True;True;True	253;6727;11828;17706	540;12619;22232;32481;32482;32483	623;14148;14149;24805;35956;35957;35958	623;14148;24805;35957
BCG_RS13665	BCG_RS13665	1	1	1		1	1	1	1	5.8	5.8	5.8	24.184	223	223	0.003347	1.5338	850.57	667.82	1079.6	2372.9	814.58	675.02	1094.7	2294.7	1	1	1	1	1741400	1				451	6122	TRUE	6303	11807	13214	13214
Rv2627c;BCG_RS13695	Rv2627c;BCG_RS13695	5;5	5;5	5;5	;	2	5	5	5	14.3	14.3	14.3	46.252	413	413;413	0	40.312	4599.6	4441	3862.4	26849	4413.8	4393.7	4261.9	25562	3	4	3	4	73131000	7				452	2432;5447;5967;8542;11445	True;True;True;True;True	2530;5615;6142;8804;11769	5047;10533;11484;11485;16593;16594;22134	5669;11816;12859;12860;18601;18602;24702	5669;11816;12859;18602;24702
Rv2643;BCG_RS13780	Rv2643;BCG_RS13780	1;1	1;1	1;1	;	2	1	1	1	3	3	3	53.225	498	498;498	0.00037979	1.9725	0	0	0	0	0	0	0	0	0	0	0	0	13656000	2				453	14003	TRUE	14409	26487;26488	29384;29385	29385
Rv2667;BCG_RS13835	Rv2667;BCG_RS13835	1;1	1;1	1;1	;	2	1	1	1	4	4	4	26.627	252	252;252	0.00479	1.3917	0	0	0	0	0	0	0	0	0	0	0	0	3626900	1				454	13536	TRUE	13928	25668	28504	28504
Rv2668;BCG_RS13840	Rv2668;BCG_RS13840	3;3	3;3	3;3	;	2	3	3	3	20.2	20.2	20.2	18.346	173	173;173	0	3.4639	5022	5013.3	6455.2	2496.3	4830.2	4971.9	6418.5	2669.5	2	2	2	2	37631000	3				455	2947;6733;14749	True;True;True	3058;6932;15160	6089;13048;27780	6884;14630;30791	6884;14630;30791
Rv2672;BCG_RS13860	Rv2672;BCG_RS13860	8;8	8;8	8;8	;	2	8	8	8	15.2	15.2	15.2	54.015	528	528;528	0	21.176	792.08	918.3	883.07	1475.8	760.9	900.27	895.82	1437.3	1	2	1	2	148970000	12				456	3578;5025;7104;9462;10695;11874;13546;13671	True;True;True;True;True;True;True;True	3695;5182;7321;9743;11008;12243;13939;14066	7171;9787;13787;13788;18350;20745;22921;25685;25686;25687;25898;25899	8079;10996;15465;15466;20565;23191;25551;28521;28522;28523;28744;28745	8079;10996;15465;20565;23191;25551;28522;28745
Rv2681;BCG_RS13905	Rv2681;BCG_RS13905	6;6	6;6	6;6	;	2	6	6	6	15.8	15.8	15.8	47.224	438	438;438	0	23.742	10483	10232	13724	20758	10078	10167	13869	20279	5	5	5	5	123560000	8				457	5216;7316;10473;14198;16307;16572	True;True;True;True;True;True	5381;7542;10774;14606;16757;17027	10140;14214;20287;26827;26828;30614;31135;31136	11384;15938;22692;29747;29748;33895;34450;34451	11384;15938;22692;29748;33895;34450
Rv2685;BCG_RS13925	Rv2685;BCG_RS13925	3;3	3;3	3;3	;	2	3	3	3	6.5	6.5	6.5	45.237	428	428;428	0	6.6886	6534.4	6013.2	10155	10647	6275	6017.9	10094	10551	2	2	2	2	99267000	5				458	13626;14774;15499	True;True;True	14020;15185;15934	25820;27815;27816;29167;29168	28661;30827;30828;32307;32308	28661;30828;32307
Rv2688c;BCG_RS13940	Rv2688c;BCG_RS13940	2;2	2;2	2;2	;	2	2	2	2	5	5	5	33.099	301	301;301	0.0011278	1.7989	1439.4	1663.8	1749.7	4519	1388.8	1632.9	1819.8	4355.3	1	1	1	1	23911000	2				459	164;15533	True;True	171;15968	372;29227	427;32372	427;32372
Rv2690c;BCG_RS13950	Rv2690c;BCG_RS13950	4;4	4;4	4;4	;	2	4	4	4	6.8	6.8	6.8	70.801	657	657;663	0	23.477	6608.2	6343.3	6595.4	5583.7	6350.9	6289.2	6679.7	5594.4	2	2	2	2	40609000	5				460	4820;10541;10924;12732	True;True;True;True	4972;10844;11242;13109	9394;20432;20433;21165;24341	10558;22847;22848;23648;27068	10558;22847;23648;27068
BCG_RS13955	BCG_RS13955	14	14	1		1	14	14	1	70.9	70.9	6.6	24.209	227	227	0	131.91	74465	73258	76298	97157	71600	72528	77765	95579	20	20	20	21	988110000	32				461	140;1210;2498;3983;8595;10107;10510;10953;12766;15326;16023;16398;17215;17268	True;True;True;True;True;True;True;True;True;True;True;True;True;True	146;1245;2600;4117;8859;10396;10813;11271;13143;15757;16464;16849;17684;17737	316;317;318;2486;2487;5207;5208;5209;5210;7882;16694;16695;16696;16697;19534;19535;20371;21227;21228;24391;24392;28853;30092;30093;30094;30095;30787;32425;32551	361;362;363;364;2812;2813;5887;5888;5889;5890;5891;8848;18725;18726;18727;18728;18729;21847;21848;22782;23712;23713;27119;27120;31971;33338;33339;33340;33341;34081;35892;36028	362;2812;5889;8848;18725;21847;22782;23713;27119;31971;33338;34081;35892;36028
Rv2692;BCG_RS13960	Rv2692;BCG_RS13960	5;5	5;5	5;5	;	2	5	5	5	25.9	25.9	25.9	23.947	220	220;220	0	28.332	2327.9	2904.2	3115.7	3368.1	2250.2	2840.3	3161.8	3333.1	3	3	3	3	350690000	11				462	3107;5016;12039;14605;15659	True;True;True;True;True	3220;5173;12408;15013;16095	6362;6363;6364;9772;23172;23173;23174;27534;29450;29451	7186;7187;7188;7189;10981;25817;25818;25819;30526;32627;32628	7186;10981;25819;30526;32628
Rv2694c;BCG_RS13970	Rv2694c;BCG_RS13970	5;5	5;5	4;4	;	2	5	5	4	42.6	42.6	36.9	13.57	122	122;122	0	34.252	23115	25555	22423	17967	22280	25093	22932	18059	4	4	4	4	197340000	9				463	1570;4130;6160;7257;14222	True;True;True;True;True	1627;4270;6344;7482;14630	3269;3270;8131;8132;8133;11879;14093;14094;26864	3692;3693;9121;9122;9123;13291;15803;15804;29787	3693;9122;13291;15804;29787
Rv2702;BCG_RS14010	Rv2702;BCG_RS14010	5;5	5;5	5;5	;	2	5	5	5	22.3	22.3	22.3	27.429	265	265;265	0	24.972	7537.3	5312.9	5345.4	12873	7206.7	5380.9	5558.2	12424	1	1	1	1	23026000	6				464	4797;10572;14379;14810;15183	True;True;True;True;True	4949;10875;14787;15221;15606	9349;20479;20480;27151;27874;28546	10508;22897;22898;30113;30889;31619	10508;22897;30113;30889;31619
Rv2714;BCG_RS14070	Rv2714;BCG_RS14070	7;7	7;7	7;7	;	2	7	7	7	31.2	31.2	31.2	35.519	324	324;324	0	36.208	15365	15461	16826	17798	14780	15294	17055	17631	4	4	4	4	106080000	12				465	3356;3923;5455;5747;7241;9395;14542	True;True;True;True;True;True;True	3469;4055;5623;5919;7465;9676;14950	6760;7787;10545;11054;11055;14061;18231;18232;27417;27418;27419	7626;8747;11828;12374;12375;15769;20436;20437;30403;30404;30405;30406	7626;8747;11828;12374;15769;20436;30405
Rv2720;BCG_RS14100	Rv2720;BCG_RS14100	5;5	5;5	5;5	;	2	5	5	5	28.4	28.4	28.4	24.841	236	236;236	0	118.52	30643	29270	37775	35429	29447	29105	37891	35301	9	9	9	9	266700000	13				466	4737;7808;11662;11880;12592	True;True;True;True;True	4888;8053;12013;12249;12967	9229;9230;15231;15232;22532;22533;22928;24118	10360;10361;17099;17100;17101;17102;17103;17104;17105;25120;25121;25559;26837	10360;17101;25121;25559;26837
Rv2724c;BCG_RS14120	Rv2724c;BCG_RS14120	7;7	7;7	7;7	;	2	7	7	7	22	22	22	42.844	386	386;386	0	25.602	9064.2	8843.9	11972	4009.4	8710.8	8802.4	11843	4364.5	4	5	3	3	71460000	7				467	5770;7096;10995;12343;13706;14903;17802	True;True;True;True;True;True;True	5942;7310;11313;12716;14102;15316;18277	11096;13770;21318;23709;25968;28059;33444	12423;15448;23813;26410;28817;31100;37005	12423;15448;23813;26410;28817;31100;37005
BCG_RS14125;Rv2725c	BCG_RS14125;Rv2725c	7;6	7;6	7;6	;	2	7	7	7	19	19	19	53.385	495	495;495	0	59.33	19845	15977	15604	43467	19013	15993	16348	41834	6	5	6	6	57911000	8				468	820;1121;8017;8922;12688;12756;15548	True;True;True;True;True;True;True	842;1154;8264;9194;13064;13133;15983	1660;1661;2290;15594;17353;24270;24377;29254	1878;1879;2576;17502;19469;26994;27105;32401	1879;2576;17502;19469;26994;27105;32401
Rv2756c;BCG_RS14280	Rv2756c;BCG_RS14280	7;7	7;7	7;7	;	2	7	7	7	12.4	12.4	12.4	60.083	540	540;540	0	14.711	21596	20056	20917	38017	20739	19940	21496	36938	6	7	6	6	148370000	9				469	1780;1878;2026;4896;5744;6594;7393	True;True;True;True;True;True;True	1845;1947;2113;5049;5916;6792;7620	3726;3727;3728;3946;4282;9523;11050;12774;14344	4214;4215;4216;4458;4829;10698;12367;14325;16080	4216;4458;4829;10698;12367;14325;16080
BCG_RS14320;Rv2764c	BCG_RS14320;Rv2764c	3;2	3;2	3;2	;	2	3	3	3	15.4	15.4	15.4	30.152	266	266;263	0	4.4531	0	0	426.58	397.06	0	0	408.05	395.78	0	0	1	1	15893000	3				470	4004;5107;13730	True;True;True	4140;5270;14126	7924;9945;26010	8899;11166;28863	8899;11166;28863
Rv2765;BCG_RS14325	Rv2765;BCG_RS14325	8;8	8;8	8;8	;	2	8	8	8	45.3	45.3	45.3	26.159	245	245;245	0	83.525	31729	28962	33125	43905	30461	28836	33630	43089	10	11	11	11	468130000	17				471	1041;3119;4604;8463;10018;14405;15196;17433	True;True;True;True;True;True;True;True	1071;3232;4751;8722;10305;14813;15619;17905	2116;2117;6377;8992;8993;16447;16448;19373;19374;27194;28565;32824;32825;32826;32827	2382;2383;7202;10092;10093;18444;18445;18446;21682;21683;30159;30160;31638;36338;36339;36340;36341	2383;7202;10092;18445;21682;30160;31638;36339
BCG_RS14360;Rv2771c	BCG_RS14360;Rv2771c	2;1	2;1	2;1	;	2	2	2	2	21.3	21.3	21.3	16.016	150	150;150	0	12.133	0	0	0	0	0	0	0	0	0	0	0	0	26559000	2				472	7847;13503	True;True	8092;13895	15315;25608	17198;28441	17198;28441
Rv2773c;BCG_RS14370	Rv2773c;BCG_RS14370	7;7	7;7	7;7	;	2	7	7	7	35.5	35.5	35.5	25.733	245	245;245	0	78.248	31662	28923	25979	26673	30401	28707	26618	26458	9	8	8	9	960160000	23				473	582;5640;6047;7028;8247;16024;16126	True;True;True;True;True;True;True	597;5812;6222;7241;8503;16465;16466;16569	1198;1199;10868;10869;11639;11640;13657;13658;13659;13660;13661;13662;16050;30096;30097;30276	1348;1349;12172;12173;13026;13027;13028;15320;15321;15322;15323;15324;15325;15326;15327;15328;15329;15330;15331;18004;33342;33343;33529	1348;12173;13026;15330;18004;33342;33529	90	16
Rv2779c;BCG_RS14400	Rv2779c;BCG_RS14400	2;2	2;2	2;2	;	2	2	2	2	16.8	16.8	16.8	19.872	179	179;179	0	38.532	354.09	131.23	629.76	872.62	336.27	147.72	614.87	855.02	1	1	1	1	15068000	3				474	8787;11695	True;True	9052;12047	17064;22612;22613	19135;25219;25220	19135;25219
BCG_RS14480;Rv2794c	BCG_RS14480;Rv2794c	4;3	4;3	4;3	;	2	4	4	4	23.8	23.8	23.8	24.676	227	227;227	0	24.132	11557	11249	13256	20717	11110	11160	13488	20218	6	6	6	6	122550000	7				475	2950;6450;8766;14993	True;True;True;True	3061;6643;9031;15409	6093;12457;17019;17020;17021;17022;28219	6888;13958;19090;19091;19092;19093;31273	6888;13958;19090;31273
Rv2796c;BCG_RS14490	Rv2796c;BCG_RS14490	2;2	2;2	2;2	;	2	2	2	2	11.8	11.8	11.8	20.197	187	187;187	0	31.31	0	0	0	0	0	0	0	0	0	0	0	0	11096000	2				476	496;1135	True;True	509;1168	1035;2314	1160;2605	1160;2605
Rv2823c;BCG_RS14630	Rv2823c;BCG_RS14630	4;4	4;4	4;4	;	2	4	4	4	4.9	4.9	4.9	90.746	809	809;812	0	4.2332	1536.9	1181.7	1558.2	12424	1471.4	1192.6	1737.6	11818	2	2	2	2	12115000	4				477	323;1520;7963;13013	True;True;True;True	333;1572;8208;13393	691;3151;15503;24764	792;3562;17406;27520	792;3562;17406;27520
Rv2830c;BCG_RS14670	Rv2830c;BCG_RS14670	1;1	1;1	1;1	;	2	1	1	1	15.5	15.5	15.5	7.4834	71	71;71	0	2.5361	5546.9	5875.7	6111.6	11959	5341.6	5792.6	6298.7	11597	1	1	1	1	5220200	1				478	11149	TRUE	11470	21583	24094	24094
Rv2845c;BCG_RS14750	Rv2845c;BCG_RS14750	11;11	11;11	11;11	;	2	11	11	11	24.6	24.6	24.6	63.301	582	582;582	0	81.277	43086	40581	58020	49104	41394	40445	57851	49198	12	12	12	12	645810000	22				479	1098;2171;3423;3430;4599;7738;9078;11089;11174;12561;17470	True;True;True;True;True;True;True;True;True;True;True	1131;2262;3537;3544;4746;7981;9357;11409;11497;12936;17942	2253;2254;2255;4547;6873;6874;6885;6886;8986;15090;15091;17658;17659;21473;21625;21626;24063;24064;24065;32894;32895	2538;2539;2540;5129;7758;7759;7770;7771;10086;16941;16942;19798;19799;23973;24140;24141;26780;26781;26782;36417;36418;36419	2539;5129;7759;7771;10086;16941;19799;23973;24140;26782;36417
Rv2846c;BCG_RS14755	Rv2846c;BCG_RS14755	2;2	2;2	2;2	;	2	2	2	2	3.6	3.6	3.6	55.579	530	530;530	0	4.9899	0	0	0	0	0	0	0	0	0	0	0	0	26649000	3				480	4359;13420	True;True	4504;13809	8568;25454;25455	9617;28272;28273	9617;28273
Rv2849c;BCG_RS14770	Rv2849c;BCG_RS14770	1;1	1;1	1;1	;	2	1	1	1	6.3	6.3	6.3	22.81	207	207;207	0	7.6062	7758.4	6367.5	4030.7	1163.9	7435.5	6351	4195.2	1293.7	2	2	2	2	14727000	2				481	11141	TRUE	11462	21570;21571	24080;24081	24081
BCG_RS14775	BCG_RS14775	9	1	1		1	9	1	1	20.5	2.9	2.9	66.988	629	629	0	11.282	0	0	0	0	0	0	0	0	0	0	0	0	7418000	1				482	688;2610;3474;3492;5962;11476;14111;15282;17506	False;False;False;False;False;False;False;True;False	708;2714;3589;3607;6137;11806;14517;15711;17978	1412;5424;5425;6974;7006;11471;22199;22200;26672;26673;28752;32956	1595;6138;6139;7867;7905;12842;24770;24771;29578;29579;31849;36488	1595;6138;7867;7905;12842;24771;29578;31849;36488
Rv2862c;BCG_RS14845	Rv2862c;BCG_RS14845	1;1	1;1	1;1	;	2	1	1	1	7.7	7.7	7.7	21.021	194	194;194	0	5.8131	1070	1105	777.59	891.31	1029.9	1087.1	812.65	879.79	1	1	1	1	8469300	1				483	3220	TRUE	3333	6545	7383	7383
Rv2869c;BCG_RS14885	Rv2869c;BCG_RS14885	8;8	8;8	8;8	;	2	8	8	8	21	21	21	42.834	404	404;404	0	34.349	23751	24193	33242	41932	22854	23965	33423	41229	6	5	7	7	165250000	13				484	1493;1591;2778;9947;12880;13549;13662;15434	True;True;True;True;True;True;True;True	1542;1649;2884;10233;13259;13942;14057;15869	3086;3324;3325;5748;19242;24547;25690;25691;25884;25885;29047;29048	3482;3755;3756;6497;21537;21538;27283;28526;28527;28729;28730;32179;32180	3482;3756;6497;21538;27283;28527;28730;32180
Rv2874;BCG_RS14915	Rv2874;BCG_RS14915	3;3	3;3	3;3	;	2	3	3	3	5.9	5.9	5.9	74.167	695	695;695	0	14.372	1744.2	2090.8	2216.5	24412	1684.4	2048.5	2604.5	23180	4	4	4	4	33965000	4				485	344;3999;7036	True;True;True	354;4134;7249	731;732;7916;13673	833;834;8891;15342	833;8891;15342
Rv2882c;BCG_RS14950	Rv2882c;BCG_RS14950	9;9	9;9	9;9	;	2	9	9	9	49.7	49.7	49.7	20.827	185	185;185	0	40.874	32040	33970	39912	36488	30851	33535	40201	36394	10	11	11	10	1124500000	18				486	1486;1935;2025;3313;4605;11586;12080;15208;15682	True;True;True;True;True;True;True;True;True	1535;2009;2112;3426;4752;11926;11927;12449;15633;16119	3071;3072;4071;4280;4281;6683;8994;22382;22383;23237;23238;23239;28590;29493;29494;29495;29496	3465;3466;4597;4827;4828;7535;10094;10095;24961;24962;25893;25894;25895;31665;32673;32674;32675;32676	3465;4597;4828;7535;10094;24962;25895;31665;32673	91	1
BCG_RS14985	BCG_RS14985	16	16	1		1	16	16	1	62	62	4.4	28.784	271	271	0	151.34	175890	162730	141350	259530	168910	161420	147000	252090	40	42	42	42	5748100000	67				487	831;1778;2000;2001;2475;3258;3259;3340;3448;5002;6175;6259;8231;11835;13171;15291	True;True;True;True;True;True;True;True;True;True;True;True;True;True;True;True	854;1842;1843;2087;2088;2577;3371;3372;3453;3563;5158;5159;6360;6447;8483;12204;13555;15720	1685;3716;3717;3718;3719;3720;3721;4233;4234;4235;4236;4237;4238;5160;5161;5162;6606;6607;6608;6609;6610;6736;6737;6738;6739;6740;6925;6926;9741;9742;9743;9744;9745;9746;11913;12086;12087;12088;12089;12090;12091;12092;12093;16010;22862;22863;22864;25016;25017;28763;28764;28765;28766	1905;4202;4203;4204;4205;4206;4207;4775;4776;4777;4778;4779;4780;4781;5838;5839;5840;7448;7449;7450;7451;7452;7596;7597;7598;7599;7600;7601;7602;7603;7604;7815;7816;7817;10948;10949;10950;10951;10952;10953;10954;13332;13528;13529;13530;13531;13532;13533;13534;13535;13536;13537;13538;13539;13540;17955;17956;25487;25488;25489;27799;27800;31860;31861;31862;31863;31864	1905;4203;4778;4781;5840;7448;7450;7604;7815;10954;13332;13535;17955;25489;27800;31861	92;93	20;259
Rv2903c;BCG_RS15055	Rv2903c;BCG_RS15055	5;5	5;5	5;5	;	2	5	5	5	23.1	23.1	23.1	31.88	294	294;294	0	46.444	13405	12229	14931	22556	12871	12184	15154	22037	5	5	6	6	166640000	9				488	3866;5695;14264;16189;17251	True;True;True;True;True	3997;5867;14672;16634;17720	7688;7689;10962;10963;26940;26941;30388;32514;32515	8645;8646;12269;12270;29870;29871;33646;35990;35991	8645;12269;29870;33646;35990
Rv2918c;BCG_RS15130	Rv2918c;BCG_RS15130	7;7	7;7	7;7	;	2	7	7	7	12.6	12.6	12.6	86.437	808	808;808	0	68.038	12622	9927.8	22356	14840	12088	10099	21884	15100	6	6	6	6	65227000	8				489	1128;2416;7462;7940;8162;8364;15436	True;True;True;True;True;True;True	1161;2514;7691;8185;8413;8621;15871	2300;5019;14488;15469;15865;16262;16263;29052	2587;5641;16244;17366;17791;18234;18235;32185	2587;5641;16244;17366;17791;18235;32185
Rv2922c;BCG_RS15155	Rv2922c;BCG_RS15155	29;29	29;29	29;29	;	2	29	29	29	25.5	25.5	25.5	130.64	1205	1205;1205	0	134.03	67931	66010	91312	89055	65301	65634	91363	88558	24	24	24	24	688490000	45				490	63;819;919;1021;1395;1398;1612;2686;3233;3452;4669;5162;5169;6467;7290;7600;8581;9286;9911;10934;11029;12221;12819;13484;14633;15519;16050;16583;17792	True;True;True;True;True;True;True;True;True;True;True;True;True;True;True;True;True;True;True;True;True;True;True;True;True;True;True;True;True	66;841;946;1050;1437;1440;1670;2791;3346;3567;4817;5325;5332;6660;7516;7834;8843;9567;10197;11252;11348;12592;13196;13874;15042;15954;16492;17038;18267	140;1659;1866;2075;2076;2886;2889;2890;3361;3362;5576;6561;6938;9101;9102;10041;10053;12487;14166;14167;14786;14787;14788;16668;18038;19181;21192;21193;21194;21373;23479;23480;24467;24468;25571;27577;29199;30149;31155;31156;31157;31158;33425;33426	159;1877;2099;2339;2340;3261;3262;3265;3266;3793;3794;6309;7399;7830;10213;10214;11274;11289;13993;15885;15886;16597;16598;16599;18693;20211;21468;23676;23677;23678;23869;26159;26160;27197;27198;28402;30572;32341;33397;34471;34472;34473;34474;36985;36986	159;1877;2099;2339;3262;3266;3794;6309;7399;7830;10213;11274;11289;13993;15886;16597;18693;20211;21468;23677;23869;26160;27197;28402;30572;32341;33397;34474;36985
Rv2930;BCG_RS15200	Rv2930;BCG_RS15200	10;10	8;8	8;8	;	2	10	8	8	13.9	12.3	12.3	63.043	583	583;583	0	15.333	9205.5	8837.8	9695.4	56219	8847.2	8754.2	10554	53603	7	6	6	7	130470000	14				491	550;3746;4222;5411;7418;8720;9732;11194;12627;12829	True;True;True;False;True;True;True;True;True;False	564;3868;4364;5578;7647;8985;10017;11517;13002;13206	1138;1139;1140;1141;7459;8312;8313;8314;10468;10469;10470;10471;14389;14390;16930;18854;21663;24167;24479	1275;1276;1277;1278;8387;9326;9327;9328;11746;11747;11748;11749;16128;16129;18989;21116;24184;26887;27209	1278;8387;9326;11748;16128;18989;21116;24184;26887;27209
BCG_RS15205	BCG_RS15205	20	17	1		1	20	17	1	14.9	12.8	1.6	198.85	1876	1876	0	105.43	15704	14509	19098	74866	15079	14408	20054	71679	13	11	14	14	266260000	21				492	538;985;1586;3559;4057;4501;6402;7321;7410;7623;7707;8358;8512;8671;10315;11432;13751;16570;17056;17443	True;True;True;True;True;True;False;True;False;True;True;True;True;True;True;True;True;False;True;True	551;1014;1644;3675;4195;4648;6594;7547;7639;7859;7948;8615;8773;8936;10610;11755;14148;17025;17521;17915	1118;1986;3312;7136;7137;7138;7139;8011;8818;12376;12377;14223;14376;14829;15022;16254;16534;16836;19944;19945;22110;26042;31127;31128;31129;32089;32841	1254;2234;3741;8041;8042;8043;8044;8994;9900;13865;13866;15947;16114;16643;16867;18226;18537;18881;22316;22317;24676;28896;34442;34443;34444;35510;36358	1254;2234;3741;8043;8994;9900;13866;15947;16114;16643;16867;18226;18537;18881;22316;24676;28896;34443;35510;36358
Rv2932;BCG_RS15210	Rv2932;BCG_RS15210	24;24	21;21	20;20	;	2	24	21	20	20.7	18.1	17.5	162.53	1538	1538;1538	0	132.64	32088	29136	40204	125170	30806	29038	41573	120320	18	15	18	22	529070000	37				493	1587;2024;3035;3121;4155;4299;5647;6402;7343;7410;8152;8326;9073;9758;11834;11847;12258;13740;13900;15168;15819;16570;17319;17771	True;True;True;True;True;False;True;True;True;False;True;True;True;True;True;True;True;True;True;True;True;False;True;True	1645;2111;3147;3234;4295;4443;5819;6594;7569;7639;8402;8583;9352;10043;12203;12216;12630;14137;14303;15591;16258;17025;17788;18245	3313;3314;3315;3316;4279;6263;6379;8173;8447;10879;12376;12377;14260;14261;14262;14376;15843;15844;16191;17649;17650;17651;18898;18899;18900;22861;22878;23546;26024;26025;26026;26320;28517;28518;29740;31127;31128;31129;32627;33394	3742;3743;3744;3745;3746;3747;4826;7084;7204;9167;9473;12184;13865;13866;15990;15991;15992;16114;17768;17769;18156;19788;19789;19790;21160;21161;21162;25486;25503;26228;28877;28878;28879;29196;31590;31591;32947;34442;34443;34444;36110;36952	3743;4826;7084;7204;9167;9473;12184;13866;15991;16114;17769;18156;19788;21161;25486;25503;26228;28879;29196;31590;32947;34443;36110;36952
Rv2934;BCG_RS15220	Rv2934;BCG_RS15220	16;16	16;16	16;16	;	2	16	16	16	11.3	11.3	11.3	193.31	1827	1827;1827	0	131.04	27102	24734	37603	58888	26022	24717	37835	57465	11	11	12	12	316790000	25				494	407;1320;1405;1588;2549;2788;2916;6362;6404;7260;8537;10022;12455;12636;14765;16132	True;True;True;True;True;True;True;True;True;True;True;True;True;True;True;True	417;1360;1447;1646;2651;2895;3027;6554;6596;7485;8798;10309;12828;13011;15176;16576	850;851;2713;2899;3317;3318;3319;5303;5771;6014;12302;12379;12380;14104;16580;16581;19387;19388;23889;23890;24179;27802;30289;30290	959;960;3061;3275;3748;3749;3750;5999;6523;6792;13781;13868;13869;15814;15815;18586;18587;21697;21698;26598;26599;26899;30814;33542;33543	960;3061;3275;3749;5999;6523;6792;13781;13869;15815;18586;21698;26599;26899;30814;33543
BCG_RS15225	BCG_RS15225	32	1	1		1	32	1	1	24.2	0.9	0.9	158.74	1488	1488	0	11.923	2499.1	2154.9	3230	2655.9	2397.1	2159.4	3213.1	2665.4	1	1	2	2	52542000	3				495	147;193;564;1815;2571;2821;3039;4196;5098;5204;6874;7338;8058;8059;8847;9545;9858;10905;10971;11039;11200;12415;12921;14005;14254;14255;14266;14268;14363;14431;14812;14871	False;False;False;False;False;False;False;False;False;False;False;False;False;False;False;False;False;False;False;False;False;False;False;False;False;False;True;False;False;False;False;False	154;200;578;1881;2674;2928;3151;4337;5261;5368;7082;7564;8305;8306;9115;9826;10144;11223;11289;11358;11523;12788;13300;14411;14662;14663;14674;14676;14771;14839;15223;15283	338;339;340;437;1165;3797;3798;3799;3800;5349;5350;5351;5826;6267;6268;8258;8259;9928;10117;13361;14253;15665;15666;15667;15668;15669;15670;17169;18482;19083;19084;21129;21262;21388;21389;21675;21676;21677;23826;23827;24610;24611;26490;26491;26923;26924;26925;26926;26946;26947;26948;26951;27120;27121;27243;27244;27876;28001;28002	390;391;392;511;1302;4291;4292;4293;4294;6049;6050;6051;6587;7088;7089;9269;9270;11144;11359;14979;15983;17580;17581;17582;17583;17584;17585;19257;20706;21359;21360;23611;23752;23884;23885;24198;24199;24200;26533;26534;27352;27353;29387;29388;29851;29852;29853;29854;29855;29876;29877;29878;29881;30078;30079;30212;30213;30891;31036;31037	390;511;1302;4292;6051;6587;7089;9270;11144;11359;14979;15983;17581;17585;19257;20706;21359;23611;23752;23884;24200;26534;27353;29387;29853;29855;29878;29881;30079;30212;30891;31037
Rv2936;BCG_RS15230	Rv2936;BCG_RS15230	8;8	8;8	8;8	;	2	8	8	8	24.2	24.2	24.2	35.818	331	331;331	0	16.543	11604	11338	12549	51293	11156	11228	13311	49084	5	4	4	5	368230000	16				496	158;1123;1956;8495;9017;9061;11652;16115	True;True;True;True;True;True;True;True	165;1156;2037;8755;9295;9339;12003;16558	362;2292;2293;4130;4131;4132;16504;16505;16506;17542;17543;17625;17626;22517;30254	415;2578;2579;4662;4663;4664;4665;18505;18506;18507;19669;19670;19764;19765;25103;33506	415;2578;4662;18505;19670;19764;25103;33506
Rv2940c;BCG_RS15250	Rv2940c;BCG_RS15250	48;48	48;48	45;45	;	2	48	48	45	27.4	27.4	25.9	224.38	2111	2111;2111	0	323.31	114300	113790	128360	331070	109920	112680	132990	319090	56	57	57	57	3140500000	106				497	202;289;759;1071;1225;1969;2018;3558;3818;4058;4818;5138;5140;5302;5860;6051;6271;7005;7454;9393;9998;10003;10582;10716;11106;11107;11271;11310;11375;11527;11564;11565;12638;12999;13425;13980;14192;14215;14485;14643;14804;15218;15957;16037;16058;16186;16263;16956	True;True;True;True;True;True;True;True;True;True;True;True;True;True;True;True;True;True;True;True;True;True;True;True;True;True;True;True;True;True;True;True;True;True;True;True;True;True;True;True;True;True;True;True;True;True;True;True	209;299;780;1103;1260;2054;2105;3674;3944;3945;4196;4970;5301;5303;5467;6033;6226;6460;7215;7683;9674;10285;10290;10885;11029;11427;11428;11594;11633;11698;11862;11901;11902;13013;13379;13814;14386;14600;14623;14893;15052;15053;15215;15643;16398;16479;16500;16631;16712;16713;17418	457;458;459;615;616;617;1560;1561;1562;2187;2188;2189;2190;2515;2516;4162;4163;4269;4270;7134;7135;7608;7609;8012;9389;9390;9391;9392;9995;9997;9998;10268;11269;11647;11648;11649;12111;12112;12113;13589;13590;13591;13592;13593;13594;14462;14463;18228;18229;19330;19331;19332;19343;20497;20498;20779;20780;21505;21506;21507;21803;21804;21886;22001;22284;22285;22344;22345;22346;24184;24742;25466;2645…	531;532;533;534;704;705;706;1769;1770;1771;2460;2461;2462;2463;2464;2845;2846;4697;4698;4816;4817;8039;8040;8561;8562;8995;10552;10553;10554;10555;10556;11223;11225;11226;11526;12624;13035;13036;13037;13558;13559;13560;13561;15239;15240;15241;15242;15243;15244;15245;16210;16211;20433;20434;21637;21638;21639;21640;21651;22915;22916;23229;23230;24007;24008;24009;24010;24011;24341;24342;24343;24431;…	531;704;1769;2463;2846;4698;4817;8040;8562;8995;10554;11223;11225;11526;12624;13036;13559;15244;16210;20434;21639;21651;22916;23229;24009;24011;24343;24431;24551;24862;24923;24924;26904;27497;28286;29353;29733;29778;30287;30587;30883;31683;33198;33371;33414;33642;33797;35304	94;95;96	282;1357;1602
Rv2941;BCG_RS15255	Rv2941;BCG_RS15255	17;17	15;15	14;14	;	2	17	15	14	30.2	28.4	25.7	62.64	580	580;580	0	192.28	72381	64467	76529	87670	69466	64295	77334	86518	26	25	25	25	1585500000	34				498	3038;3747;4460;6030;6349;8338;8721;9166;9332;11939;12857;12869;13399;13815;14705;15024;15194	True;False;True;True;True;True;False;True;True;True;True;True;True;True;True;True;True	3150;3869;4606;6205;6541;8595;8986;9447;9613;12308;13235;13247;13248;13787;14212;15115;15445;15446;15617	6266;7460;7461;8744;8745;11603;11604;12267;16221;16222;16223;16931;17848;17849;17850;17851;17852;17853;18125;23021;24511;24530;24531;24532;24533;24534;25408;26158;27699;27700;27701;28283;28284;28285;28562	7087;8388;8389;9818;9819;12987;12988;13744;18191;18192;18193;18990;20003;20004;20005;20006;20007;20008;20009;20313;25657;27246;27265;27266;27267;27268;27269;28219;29020;30701;30702;30703;31342;31343;31344;31345;31635	7087;8388;9819;12987;13744;18191;18990;20008;20313;25657;27246;27266;28219;29020;30703;31343;31635	97;98	183;520
BCG_RS15285;Rv2946c;Rv2947c	BCG_RS15285;Rv2946c	15;11;3	15;11;3	15;11;3	;	3	15	15	15	8.8	8.8	8.8	218.3	2112	2112;1616;496	0	97.42	13129	13204	18422	140470	12626	13083	20200	134050	8	8	8	12	552950000	20				499	994;2189;2518;2884;2935;3229;4228;7299;7355;7686;7744;10941;11708;13260;15378	True;True;True;True;True;True;True;True;True;True;True;True;True;True;True	1023;2280;2620;2995;3046;3342;4370;7525;7581;7927;7987;11259;12062;13648;15812	1999;2000;4585;4586;5244;5245;5959;6064;6555;8323;14184;14278;14973;14974;15099;21208;21209;22641;25167;28954	2247;2248;5168;5169;5932;5933;6735;6857;7393;9337;15906;16011;16810;16811;16950;23693;23694;25257;27958;32078	2248;5168;5933;6735;6857;7393;9337;15906;16011;16810;16950;23693;25257;27958;32078
Rv2954c;BCG_RS15320	Rv2954c;BCG_RS15320	4;4	4;4	4;4	;	2	4	4	4	18.3	18.3	18.3	27.144	241	241;241	0	29.371	18569	19062	13546	17820	17870	18760	14182	17493	3	3	3	3	326110000	4				500	2006;2124;6446;16332	True;True;True;True	2093;2215;6639;16782	4249;4467;12452;30666	4792;5039;13953;33952	4792;5039;13953;33952
Rv2955c;BCG_RS15325	Rv2955c;BCG_RS15325	5;5	5;5	5;5	;	2	5	5	5	23.7	23.7	23.7	35.95	321	321;321	0	60.949	11413	11427	12791	12151	10978	11282	12935	12090	5	4	6	5	524840000	12				501	2769;3003;3974;8439;9648	True;True;True;True;True	2875;3114;4108;8697;9933	5729;5730;5731;5732;6192;6193;7870;16395;18695;18696	6471;6472;6473;6474;6475;6995;6996;8836;18380;18381;20948;20949	6474;6996;8836;18380;20948
Rv2971;BCG_RS15420	Rv2971;BCG_RS15420	10;10	10;10	10;10	;	2	10	10	10	38.7	38.7	38.7	30.364	282	282;282	0	261.55	119220	112880	113500	292100	114540	111950	118330	281540	24	24	25	25	5971000000	39				502	1426;1985;4485;4521;9692;10272;10426;15029;16775;17935	True;True;True;True;True;True;True;True;True;True	1470;2072;4632;4668;9977;10566;10725;15451;17235;18411;18412	2941;2942;2943;2944;4201;4202;4203;8789;8846;8847;8848;8849;18778;18779;18780;18781;19837;20169;20170;20171;20172;28292;31570;31571;31572;33666;33667;33668;33669;33670;33671	3320;3321;3322;3323;3324;3325;4741;4742;4743;4744;4745;9865;9930;9931;9932;9933;9934;9935;21034;21035;21036;21037;21038;22178;22555;22556;22557;22558;31352;34945;34946;34947;37246;37247;37248;37249;37250;37251;37252	3321;4741;9865;9930;21036;22178;22557;31352;34946;37250	99	131
Rv2973c;BCG_RS15430	Rv2973c;BCG_RS15430	2;2	2;2	2;2	;	2	2	2	2	3.9	3.9	3.9	80.36	737	737;737	0	2.7529	378.59	338.64	867.01	835.31	363.37	342.57	850.08	831.15	1	1	1	1	8111900	2				503	4168;8690	True;True	4308;8955	8210;16874	9213;18924	9213;18924
BCG_RS15435;Rv2974c;Rv2975c	BCG_RS15435;Rv2974c	3;2;1	3;2;1	3;2;1	;	3	3	3	3	8.7	8.7	8.7	55.378	553	553;470;84	0	20.338	264.38	205.44	366.89	1140	253.15	208.17	376.08	1095.1	1	1	1	1	26754000	3				504	518;6253;6784	True;True;True	531;6441;6984	1086;12076;13149	1215;13516;14752	1215;13516;14752
Rv2981c;BCG_RS15470	Rv2981c;BCG_RS15470	7;7	7;7	7;7	;	2	7	7	7	22	22	22	39.71	373	373;373	0	30.374	12885	11227	12470	18613	12361	11208	12713	18192	5	5	5	5	516020000	11				505	971;6703;7310;13616;13895;16273;16876	True;True;True;True;True;True;True	1000;6901;7536;14010;14298;16723;17338	1963;12976;14206;25802;26309;26310;30545;31735;31736;31737;31738	2208;14552;15929;28641;29184;29185;33817;35120;35121;35122;35123	2208;14552;15929;28641;29184;33817;35121
Rv2982c;BCG_RS15475	Rv2982c;BCG_RS15475	4;4	4;4	4;4	;	2	4	4	4	11.1	11.1	11.1	33.992	334	334;334	0	12.378	27804	27215	26025	27324	26731	26928	26574	27076	4	4	4	4	517640000	11				506	6482;6796;6895;12761	True;True;True;True	6675;6996;6997;7103;13138	12518;12519;12520;13170;13171;13172;13173;13399;13400;24383	14030;14031;14032;14773;14774;14775;14776;15017;15018;15019;27111	14031;14775;15017;27111	100	118
BCG_RS15495;Rv2986c	BCG_RS15495;Rv2986c	8;8	8;8	8;8	;	2	8	8	8	34.1	34.1	34.1	21.292	205	205;214	0	85.958	314370	331960	181370	310290	302720	325590	195600	301990	39	38	38	39	27514000000	70				507	871;2764;2929;6352;7604;10671;12256;13045	True;True;True;True;True;True;True;True	895;2869;3040;6544;7838;10984;12628;13426	1760;1761;1762;1763;1764;1765;1766;1767;1768;5719;5720;6048;6049;6050;6051;6052;6053;6054;6055;6056;12271;12272;12273;12274;12275;12276;12277;12278;12279;14795;20691;20692;20693;20694;20695;20696;20697;20698;20699;20700;20701;20702;23543;23544;24814	1981;1982;1983;1984;1985;1986;1987;1988;1989;1990;1991;1992;1993;1994;6461;6462;6831;6832;6833;6834;6835;6836;6837;6838;6839;6840;6841;6842;6843;6844;6845;6846;6847;6848;6849;13748;13749;13750;13751;13752;13753;13754;13755;13756;13757;13758;16607;16608;23125;23126;23127;23128;23129;23130;23131;23132;23133;23134;23135;23136;23137;23138;23139;23140;23141;23142;23143;26225;26226;27573	1983;6461;6835;13748;16608;23131;26225;27573
Rv2988c;BCG_RS15505	Rv2988c;BCG_RS15505	15;15	15;15	15;15	;	2	15	15	15	40.6	40.6	40.6	50.184	473	473;473	0	191.58	78481	73778	68725	284230	75395	73131	73684	272030	22	21	23	25	2893900000	49				508	1261;1637;1836;2182;3632;7337;7497;8628;9358;10686;11750;12209;12996;15134;17013	True;True;True;True;True;True;True;True;True;True;True;True;True;True;True	1299;1300;1695;1902;2273;3750;7563;7729;8892;9639;10999;12112;12579;12580;13376;15557;17475	2598;2599;2600;2601;2602;2603;2604;2605;2606;3403;3841;3842;4572;4573;4574;7271;14251;14252;14557;14558;16753;16754;16755;18177;18178;20727;20728;20729;20730;22721;22722;22723;23464;23465;23466;24729;24730;24731;24732;24733;24734;24735;28470;28471;32004	2938;2939;2940;2941;2942;2943;2944;2945;2946;2947;3837;4340;4341;4342;5154;5155;5156;8185;15981;15982;16326;16327;16328;18788;18789;18790;20381;20382;23169;23170;23171;23172;23173;25339;25340;25341;26144;26145;26146;27484;27485;27486;27487;27488;27489;27490;31540;31541;35421	2943;3837;4340;5154;8185;15982;16327;18788;20382;23171;25339;26144;27488;31541;35421	101;102;103;104	220;239;416;420
Rv2991;BCG_RS15520	Rv2991;BCG_RS15520	2;2	2;2	2;2	;	2	2	2	2	14.1	14.1	14.1	18.203	163	163;163	0	25.702	7301.5	6147.3	6049.2	5711.1	7000.5	6142.9	6155.8	5688.5	2	2	2	2	57609000	3				509	16128;16827	True;True	16571;17287	30278;31652;31653	33531;35030;35031	33531;35030
Rv2992c;BCG_RS15535	Rv2992c;BCG_RS15535	17;17	17;17	17;17	;	2	17	17	17	39.2	39.2	39.2	53.863	490	490;490	0	147.32	34364	30968	38771	43113	32983	30867	39070	42598	14	14	17	16	1220600000	37				510	534;574;2372;3206;3894;5523;5562;8018;8469;10191;10358;11625;11682;12432;12808;14469;15472	True;True;True;True;True;True;True;True;True;True;True;True;True;True;True;True;True	547;588;2467;2468;3319;4026;5693;5733;8265;8728;10484;10655;11971;12034;12805;13185;14877;15907	1109;1110;1180;4927;4928;6525;7745;7746;10659;10735;15595;16460;16461;16462;19700;20025;20026;20027;20028;20029;22458;22591;23856;24452;24453;24454;27290;29113;29114;29115;29116;29117	1241;1242;1243;1320;5536;5537;7362;8704;8705;11950;12033;17503;18458;18459;18460;22030;22401;22402;22403;22404;22405;22406;22407;22408;22409;25040;25197;26565;27181;27182;27183;30261;32249;32250;32251;32252;32253	1241;1320;5537;7362;8705;11950;12033;17503;18458;22030;22405;25040;25197;26565;27183;30261;32249	105	207
Rv2993c;BCG_RS15540	Rv2993c;BCG_RS15540	3;3	3;3	3;3	;	2	3	3	3	14.2	14.2	14.2	25.341	239	239;265	0	19.011	10858	9952.7	12280	10568	10426	9916	12329	10578	4	4	4	4	169670000	4				511	3948;4706;14316	True;True;True	4082;4856;14724	7830;7831;9168;27040	8793;8794;10287;29987	8793;10287;29987
BCG_RS15545;Rv2994	BCG_RS15545;Rv2994	2;2	2;2	2;2	;	2	2	2	2	7	7	7	45.329	429	429;445	0	2.5739	0	0	0	0	0	0	0	0	0	0	0	0	10556000	2				512	10523;12626	True;True	10826;13001	20399;24166	22812;26886	22812;26886
Rv2997;BCG_RS15555	Rv2997;BCG_RS15555	2;2	2;2	2;2	;	2	2	2	2	3.5	3.5	3.5	50.937	480	480;480	0.00038183	2.0839	4417.5	4764.7	9209	5454.6	4255.7	4736.7	9044.2	5597.8	2	2	2	2	27298000	3				513	772;13742	True;True	793;14139	1581;1582;26028	1790;1791;28881	1790;28881
Rv2999;BCG_RS15575	Rv2999;BCG_RS15575	4;4	4;4	4;4	;	2	4	4	4	19.6	19.6	19.6	33.949	321	321;321	0	28.438	479.62	448.47	986.99	1616.4	460.71	450.75	982.18	1575.2	1	1	1	1	94723000	6				514	1265;6573;12568;16900	True;True;True;True	1304;6770;12943;17362	2611;12737;12738;24074;31776;31777	2953;14286;14287;26791;35163;35164	2953;14287;26791;35164
Rv3002c;BCG_RS15590	Rv3002c;BCG_RS15590	4;4	4;4	4;4	;	2	4	4	4	29.8	29.8	29.8	18.187	168	168;168	0	13.751	4742.3	4673.1	7033	14254	4552.8	4648.5	7131.2	13810	2	3	3	3	170350000	8				515	2041;9091;14012;16708	True;True;True;True	2128;9370;14418;17167	4310;17685;17686;17687;26509;26510;26511;31435	4860;19826;19827;19828;29408;29409;29410;34796	4860;19826;29409;34796
Rv3006;BCG_RS15610	Rv3006;BCG_RS15610	6;6	6;6	6;6	;	2	6	6	6	13.4	13.4	13.4	38.752	373	373;373	0	13.861	16336	13430	11397	7830.8	15657	13424	11662	7948.8	4	4	4	4	141660000	11				516	3641;4072;9642;9643;14411;15488	True;True;True;True;True;True	3760;4210;9927;9928;14819;15923	7293;7294;8035;18684;18685;18686;27205;29146;29147;29148	8208;8209;9019;20937;20938;20939;30171;32283;32284;32285;32286	8209;9019;20937;20939;30171;32284
BCG_RS15635	BCG_RS15635	15	15	1		1	15	15	1	36.6	36.6	1.8	51.436	494	494	0	138.94	82407	80560	81528	91937	79227	79732	83068	90812	22	21	22	22	1332000000	32				517	232;1100;3704;4029;4138;5404;7202;12060;13181;13981;14207;15009;15317;16006;17676	True;True;True;True;True;True;True;True;True;True;True;True;True;True;True	239;1133;3826;4165;4278;5570;7425;12429;13566;13567;14387;14615;15429;15748;16447;18148	515;516;517;2261;2262;7398;7959;7960;8144;8145;10455;13989;13990;23204;25035;25036;26457;26458;26842;26843;28258;28833;28834;28835;28836;30055;30056;33232;33233;33234	595;596;597;2547;2548;8322;8935;8936;9134;9135;11733;15689;15690;15691;25853;27818;27819;29354;29355;29762;29763;31317;31949;31950;31951;31952;33298;33299;33300;36782;36783;36784	595;2548;8322;8936;9134;11733;15689;25853;27819;29354;29763;31317;31951;33299;36784	106	354
BCG_RS15725	BCG_RS15725	9	1	1		1	9	1	1	40.3	3.1	3.1	31.719	318	318	0	2.4299	0	0	0	0	0	0	0	0	0	0	0	0	23197000	1				518	479;1099;1260;5079;8622;9206;14857;15617;16798	False;False;False;False;False;False;False;True;False	491;1132;1297;1298;5242;8886;9487;15269;16053;17258	991;992;993;994;995;996;997;998;2256;2257;2258;2259;2260;2592;2593;2594;2595;2596;2597;9894;9895;9896;9897;16741;16742;16743;16744;16745;16746;17917;17918;17919;17920;17921;27982;27983;29390;31608	1108;1109;1110;1111;1112;1113;1114;1115;1116;1117;2541;2542;2543;2544;2545;2546;2931;2932;2933;2934;2935;2936;2937;11108;11109;11110;11111;18775;18776;18777;18778;18779;18780;18781;20077;20078;20079;20080;20081;20082;20083;20084;31016;31017;32561;34985	1115;2546;2934;11111;18777;20078;31017;32561;34985	107	273
Rv3032;BCG_RS15745	Rv3032;BCG_RS15745	4;4	4;4	4;4	;	2	4	4	4	10.4	10.4	10.4	44.804	414	414;414	0	8.6696	2469.1	2233.2	3004.9	10993	2370.3	2229.4	3139.8	10534	2	2	2	2	39154000	5				519	4114;7622;10735;14245	True;True;True;True	4254;7858;11048;14653	8110;14827;14828;20814;26906	9100;16641;16642;23267;29832	9100;16641;23267;29832
Rv3037c;BCG_RS15775	Rv3037c;BCG_RS15775	5;5	5;5	5;5	;	2	5	5	5	19.8	19.8	19.8	39.081	358	358;358	0	15.833	2888.3	2834.8	4662.1	18881	2769.7	2824.7	4859.5	18081	2	3	3	4	106720000	9				520	2169;2393;2751;4321;7552	True;True;True;True;True	2260;2490;2856;4465;7785	4543;4544;4974;5698;8488;8489;14678;14679	5125;5126;5590;6439;9529;9530;9531;16471;16472	5126;5590;6439;9530;16472
Rv3042c;BCG_RS15800	Rv3042c;BCG_RS15800	8;8	8;8	8;8	;	2	8	8	8	21.5	21.5	21.5	43.058	409	409;409	0	38.736	31794	29985	44237	52698	30546	29897	44295	51933	9	9	9	9	349350000	15				521	1096;3063;6413;6429;6840;8694;13088;17091	True;True;True;True;True;True;True;True	1129;3175;6605;6622;7046;8959;13470;17556	2248;2249;6299;12398;12425;12426;12427;13286;16879;24886;32152;32153	2532;2533;2534;7121;13893;13924;13925;13926;13927;14899;18929;18930;27654;35582;35583	2533;7121;13893;13925;14899;18929;27654;35583
Rv3051c;BCG_RS15850	Rv3051c;BCG_RS15850	16;16	16;16	16;16	;	2	16	16	16	26.6	26.6	26.6	79.29	693	693;725	0	67.983	69853	68509	61588	99749	67154	67686	63665	97238	16	15	16	17	721470000	33				522	1861;3660;4675;5370;5857;6457;6631;12451;12821;12975;14274;15862;17266;17908;17984;17994	True;True;True;True;True;True;True;True;True;True;True;True;True;True;True;True	1929;3780;4823;5536;6030;6650;6829;12824;13198;13355;14682;16301;17735;18384;18461;18471	3907;3908;3909;3910;7331;7332;9110;10399;10400;11264;11265;11266;12471;12472;12473;12474;12842;23881;24470;24697;24698;26960;29803;29804;32548;33622;33623;33766;33783;33784	4416;4417;4418;4419;4420;8254;8255;10223;11670;11671;11672;12619;12620;12621;13975;13976;13977;13978;13979;14399;26590;27200;27450;27451;29890;33016;33017;36025;37201;37202;37352;37371;37372	4416;8254;10223;11670;12621;13979;14399;26590;27200;27451;29890;33017;36025;37202;37352;37371	108	451
Rv3059;BCG_RS15890	Rv3059;BCG_RS15890	10;10	10;10	10;10	;	2	10	10	10	23.4	23.4	23.4	56.227	492	492;492	0	22.636	31265	28966	25453	13967	30027	28733	25925	14424	8	8	8	8	123490000	15				523	1262;2552;4062;4410;4940;5791;7500;8818;9937;17007	True;True;True;True;True;True;True;True;True;True	1301;2654;4200;4556;5094;5963;7732;9085;10223;17469	2607;5309;5310;8017;8018;8661;8662;9625;9626;11129;14563;17126;19225;31991;31992	2948;6005;6006;9000;9001;9717;9718;10812;10813;12466;16333;19212;21518;35405;35406	2948;6006;9001;9718;10813;12466;16333;19212;21518;35405
Rv3062;BCG_RS15905	Rv3062;BCG_RS15905	2;2	2;2	2;2	;	2	2	2	2	4.9	4.9	4.9	53.736	507	507;507	0	15.88	9535.6	9447	10041	21736	9167	9351.2	10369	21017	3	4	4	3	43996000	4				524	9429;10707	True;True	9710;11020	18294;18295;20766;20767	20504;20505;23216;23217	20505;23216
Rv3067;BCG_RS15930	Rv3067;BCG_RS15930	1;1	1;1	1;1	;	2	1	1	1	11	11	11	13.945	136	136;136	0	5.6583	1305.8	1197.1	1724.5	1867.7	1253.9	1195.3	1725.5	1848.2	1	1	1	1	2563400	1				525	6841	TRUE	7047	13287	14900	14900
Rv3077;BCG_RS15985	Rv3077;BCG_RS15985	12;12	12;12	12;12	;	2	12	12	12	23.1	23.1	23.1	66.74	603	603;603	0	75.143	15006	15435	15621	45067	14442	15237	16357	43346	10	10	10	10	232900000	19				526	2883;2891;3753;3852;4442;9145;12806;14660;15742;17357;17365;17461	True;True;True;True;True;True;True;True;True;True;True;True	2994;3002;3875;3982;4588;9426;13183;15070;16180;17827;17835;17933	5957;5958;5972;7480;7481;7667;7668;7669;7670;8720;17806;24449;27622;27623;29604;32694;32695;32706;32882	6733;6734;6748;8419;8420;8623;8624;8625;8626;9790;19959;27178;30621;30622;32790;36190;36191;36204;36405	6733;6748;8420;8626;9790;19959;27178;30622;32790;36190;36204;36405
Rv3080c;BCG_RS16000	Rv3080c;BCG_RS16000	10;10	10;10	10;10	;	2	10	10	10	11.5	11.5	11.5	119.42	1110	1110;1110	0	31.877	7447.1	5809.9	9551.1	7493.7	7131.3	5852.8	9461.7	7541.6	4	3	4	4	55367000	12				527	397;753;1084;1952;5272;6617;8110;9541;10542;10977	True;True;True;True;True;True;True;True;True;True	407;774;1117;2031;5437;6815;8359;9822;10845;11295	832;1546;2226;2227;4115;10230;12815;15766;18477;20434;21277	941;1754;2509;2510;4647;11486;14369;17686;20701;22849;23767;23768	941;1754;2509;4647;11486;14369;17686;20701;22849;23768
Rv3081;BCG_RS16005	Rv3081;BCG_RS16005	3;3	3;3	3;3	;	2	3	3	3	7.5	7.5	7.5	45.82	412	412;412	0	4.1565	3037.9	3031.9	3087.4	3376.4	2921.9	2998.4	3142.9	3339.5	1	1	1	1	39633000	3				528	1050;9033;17632	True;True;True	1082;9311;18104	2141;17578;33163	2412;19713;36711	2412;19713;36711
Rv3082c;BCG_RS16010	Rv3082c;BCG_RS16010	4;4	4;4	4;4	;	2	4	4	4	16.8	16.8	16.8	37.789	340	340;340	0	34.867	3111.6	3094.2	3765.5	9900.6	2992.6	3067.1	3890	9538.7	1	1	1	1	55099000	4				529	4374;4894;10525;11627	True;True;True;True	4519;5047;10828;11973	8601;9521;20401;22460	9654;10696;22814;25042	9654;10696;22814;25042
Rv3084;BCG_RS16020	Rv3084;BCG_RS16020	7;7	7;7	7;7	;	2	7	7	7	26.3	26.3	26.3	32.616	308	308;308	0	50.973	693.77	679.17	1206.1	566.75	667.02	677.76	1185.4	593.6	2	2	2	2	35982000	8				530	2108;3184;3886;6757;10409;16840;17952	True;True;True;True;True;True;True	2197;3297;4017;6957;10708;17300;18429	4434;6487;7726;7727;13093;20135;31667;33708	5002;7323;8685;8686;14683;22520;35045;37293	5002;7323;8686;14683;22520;35045;37293
Rv3093c;BCG_RS16065	Rv3093c;BCG_RS16065	7;7	7;7	7;7	;	2	7	7	7	24	24	24	34.565	334	334;334	0	35.734	6001.8	5008.8	15378	19058	5753.6	5031.6	15082	18766	3	1	3	4	57400000	7				531	278;1837;1838;2973;4848;5262;13703	True;True;True;True;True;True;True	286;1903;1904;3084;5001;5427;14099	598;3843;3844;6141;9447;10210;25965	683;4343;4344;6942;10614;11465;28814	683;4343;4344;6942;10614;11465;28814
Rv3096;BCG_RS16080	Rv3096;BCG_RS16080	1;1	1;1	1;1	;	2	1	1	1	2.6	2.6	2.6	43.161	379	379;379	0.0033346	1.5088	0	0	0	0	0	0	0	0	0	0	0	0	8974700	1				532	15518	TRUE	15953	29198	32340	32340
Rv3101c;BCG_RS16110	Rv3101c;BCG_RS16110	1;1	1;1	1;1	;	2	1	1	1	3.4	3.4	3.4	32.819	297	297;297	0	5.0262	23150	21498	22124	29683	22235	21356	22596	29119	5	5	5	5	70246000	7				533	3997	TRUE	4132	7907;7908;7909;7910	8877;8878;8879;8880;8881;8882;8883	8883
Rv3106;BCG_RS16135	Rv3106;BCG_RS16135	17;17	17;17	17;17	;	2	17	17	17	45.6	45.6	45.6	49.34	456	456;456	0	157.23	39773	39617	34107	67977	38246	39100	35580	65888	20	20	21	21	604590000	34				534	217;2922;3228;5645;5789;6832;7207;7230;7231;7672;8773;8833;9676;13508;13632;14544;17560	True;True;True;True;True;True;True;True;True;True;True;True;True;True;True;True;True	224;3033;3341;5817;5961;7038;7430;7454;7455;7913;9038;9101;9961;13900;14026;14952;18032	483;6028;6029;6030;6554;10875;11126;13263;13999;14000;14044;14045;14936;14937;14938;14939;17035;17036;17037;17038;17150;17151;18745;18746;25615;25616;25832;25833;25834;27422;27423;33045;33046	559;6806;6807;6808;7392;12180;12463;14872;15702;15703;15751;15752;16763;16764;16765;16766;16767;19106;19107;19108;19109;19238;19239;21001;21002;28448;28449;28674;28675;28676;30409;30410;36585;36586	559;6807;7392;12180;12463;14872;15703;15751;15752;16764;19107;19238;21001;28448;28674;30409;36586
BCG_RS16225;Rv3127	BCG_RS16225;Rv3127	9;8	9;8	9;8	;	2	9	9	9	29.7	29.7	29.7	38.476	344	344;344	0	95.911	26361	25689	27647	57968	25335	25456	28502	56118	9	10	10	10	435850000	14				535	857;2152;5845;11348;12217;12758;13008;15333;16515	True;True;True;True;True;True;True;True;True	880;2243;6018;11671;12588;13135;13388;15764;16968	1735;4513;11243;11244;21957;21958;23475;24380;24756;28862;28863;31017;31018;31019	1956;5093;12598;12599;24505;24506;26155;27108;27511;31980;31981;34328;34329;34330	1956;5093;12598;24506;26155;27108;27511;31980;34329
Rv3132c;BCG_RS16255	Rv3132c;BCG_RS16255	10;10	9;9	9;9	;	2	10	9	9	21.1	19.6	19.6	62.24	578	578;578	0	40.62	13751	14044	9641.6	22276	13228	13823	10277	21518	9	10	10	10	152960000	13				536	900;1562;3728;5345;7020;8360;11143;12047;14843;15212	True;True;False;True;True;True;True;True;True;True	926;1618;3850;5511;7232;8617;11464;12416;15255;15637	1832;3243;3244;7431;7432;10351;13632;13633;16256;16257;16258;21573;23189;27954;28595	2063;3664;3665;8357;8358;11620;15291;15292;18228;18229;18230;24083;25838;30985;31671	2063;3665;8358;11620;15291;18229;24083;25838;30985;31671
Rv3137;BCG_RS16285	Rv3137;BCG_RS16285	6;6	6;6	6;6	;	2	6	6	6	28.5	28.5	28.5	27.693	260	260;260	0	71.194	27776	25147	15853	20033	26665	24917	16755	19696	5	5	5	5	348620000	9				537	2723;3970;5651;5726;8434;13653	True;True;True;True;True;True	2828;4104;5823;5898;8692;14048	5650;7866;10885;10886;11009;11010;16388;16389;25868	6389;8832;12190;12191;12323;12324;18373;18374;28713	6389;8832;12190;12323;18374;28713
Rv3144c;BCG_RS16320	Rv3144c;BCG_RS16320	3;3	3;3	3;3	;	2	3	3	3	13.4	13.4	13.4	39.068	409	409;409	0	17.401	15982	15582	27568	2135.6	15365	15552	26925	2984.9	2	2	2	1	79671000	5				538	378;6712;14456	True;True;True	388;6910;14864	795;12990;12991;27273;27274	901;14566;14567;30244;30245	901;14567;30245
Rv3153;BCG_RS16365	Rv3153;BCG_RS16365	8;8	8;8	8;8	;	2	8	8	8	38.9	38.9	38.9	23.466	211	211;211	0	61.3	43987	39925	40549	53188	42227	39713	41426	52219	11	12	12	12	944170000	18				539	672;673;2038;4295;5220;10383;15352;17280	True;True;True;True;True;True;True;True	691;692;2125;4439;5385;10681;10682;15785;17749	1378;1379;1380;4303;4304;8443;10145;20082;20083;20084;20085;20086;20087;20088;28906;28907;28908;32570	1558;1559;1560;4852;4853;9468;11389;22466;22467;22468;22469;22470;22471;22472;32027;32028;32029;36050	1559;1560;4853;9468;11389;22471;32027;36050	109	172
Rv3159c;BCG_RS16400;Rv3533c;BCG_RS16395	Rv3159c;BCG_RS16400;Rv3533c;BCG_RS16395	2;2;1;1	2;2;1;1	2;2;1;1	;;;	4	2	2	2	3.2	3.2	3.2	56.585	590	590;633;582;589	0	3.3665	7096.5	6051.2	34187	9401.5	6805.5	6334.1	32704	10528	2	2	2	2	28354000	2				540	207;2661	True;True	214;2765	468;5529	544;6255	544;6255
Rv3161c;BCG_RS16410	Rv3161c;BCG_RS16410	12;12	12;12	12;12	;	2	12	12	12	36.6	36.6	36.6	42.504	382	382;382	0	91.724	28871	26066	26336	108220	27712	25934	28093	103570	13	14	14	15	490540000	24				541	4124;5439;6148;6149;8435;10121;10610;11983;12641;13829;15445;16636	True;True;True;True;True;True;True;True;True;True;True;True	4264;5607;6331;6332;8693;10411;10918;12352;13016;14227;15880;17092	8124;10520;10521;11856;11857;16390;19572;19573;19574;19575;20585;20586;23090;23091;24188;26189;26190;29067;29068;29069;29070;31271;31272;31273	9114;11803;11804;13267;13268;18375;21892;21893;21894;21895;23010;23011;25733;25734;26908;29053;29054;32200;32201;32202;32203;34606;34607;34608	9114;11803;13267;13268;18375;21895;23010;25733;26908;29054;32203;34608
Rv3174;BCG_RS16475	Rv3174;BCG_RS16475	3;3	3;3	3;3	;	2	3	3	3	12.8	12.8	12.8	24.849	235	235;235	0	3.9114	7362.3	5655.1	15655	3008	7048.4	5792.7	15128	3594.8	2	2	2	2	14127000	3				542	357;2411;12051	True;True;True	367;2509;12420	752;5013;23193	854;5633;25842	854;5633;25842
Rv3190c;BCG_RS16540	Rv3190c;BCG_RS16540	1;1	1;1	1;1	;	2	1	1	1	2.4	2.4	2.4	47.481	421	421;421	0.00038008	1.985	0	0	0	0	0	0	0	0	0	0	0	0	2238600	1				543	12383	TRUE	12756	23769	26472	26472
BCG_RS16575	BCG_RS16575	20	1	1		1	20	1	1	26.5	1.7	1.7	107.47	992	992	0	3.0409	0	0	0	0	0	0	0	0	0	0	0	0	7325500	2				544	2603;2678;3318;4291;9194;9258;9614;10430;11913;11914;12158;12269;13362;15147;15462;15600;15860;16139;17600;17817	False;False;False;False;False;False;False;False;False;False;True;False;False;False;False;False;False;False;False;False	2706;2783;3431;4435;9475;9539;9899;10729;12282;12283;12528;12641;13750;15570;15897;16036;16299;16584;18072;18292	5411;5558;5559;6693;6694;6695;8437;17901;17902;17999;18627;20177;20178;22986;22987;22988;23379;23380;23567;23568;23569;25342;25343;28489;28490;29096;29097;29098;29360;29798;29799;29800;30303;33111;33112;33469;33470;33471	6125;6284;6285;7546;7547;7548;9462;20061;20062;20171;20875;22563;22564;25619;25620;25621;26051;26052;26249;26250;26251;28144;28145;28146;31559;31560;32231;32232;32233;32528;33011;33012;33013;33558;36656;36657;37031;37032;37033	6125;6285;7548;9462;20061;20171;20875;22563;25619;25621;26052;26251;28146;31560;32232;32528;33011;33558;36656;37033
Rv3199c;BCG_RS16620	Rv3199c;BCG_RS16620	1;1	1;1	1;1	;	2	1	1	1	6.1	6.1	6.1	33.826	313	313;313	0	18.694	912.96	259.77	4449.7	7955.3	865.49	337.78	4306.7	7823.4	1	1	1	2	17887000	2				545	337	TRUE	347	721;722	823;824	824
Rv3200c;BCG_RS16625	Rv3200c;BCG_RS16625	8;8	8;8	8;8	;	2	8	8	8	26.5	26.5	26.5	38.131	355	355;355	0	31.124	13107	12867	15654	22541	12602	12764	15872	22057	4	4	4	4	430100000	11				546	14;3329;3565;3668;4335;5335;8562;11000	True;True;True;True;True;True;True;True	15;3442;3681;3788;4479;5501;8824;11318	30;6710;7151;7342;7343;8513;10336;16634;16635;21326	30;7564;8056;8265;8266;9556;11601;18655;18656;18657;23822	30;7564;8056;8265;9556;11601;18655;23822
BCG_RS16645;BB988_RS17700;Rv3203	BCG_RS16645;BB988_RS17700	3;2;1	3;2;1	3;2;1	;	3	3	3	3	18.4	18.4	18.4	27.868	261	261;241;224	0	43.605	3659.4	4130.7	2569.8	2890.6	3528.9	4040.6	2713.5	2855.6	2	2	2	2	124150000	9				547	2421;9570;16499	True;True;True	2519;9852;16952	5025;18535;18536;18537;30987;30988;30989	5647;20772;20773;20774;20775;34296;34297;34298;34299	5647;20774;34298
Rv3207c;BCG_RS16665	Rv3207c;BCG_RS16665	2;2	2;2	2;2	;	2	2	2	2	8.8	8.8	8.8	31.066	285	285;285	0.00037994	1.9805	0	0	0	0	0	0	0	0	0	0	0	0	3609900	2				548	8962;9961	True;True	9237;10248	17417;19266	19535;21563	19535;21563
Rv3213c;BCG_RS16700;BCG_RS17165	Rv3213c;BCG_RS16700;BCG_RS17165	7;7;4	7;7;4	7;7;4	;;	3	7	7	7	31.2	31.2	31.2	28.575	266	266;266;197	0	108.91	19231	15343	14468	50997	18422	15384	15361	48896	8	8	8	8	938910000	17				549	4837;5513;10459;14753;15245;15263;16327	True;True;True;True;True;True;True	4989;5683;10759;15164;15671;15672;15691;16777	9428;9429;9430;10645;10646;10647;20245;20246;20247;20248;27785;28656;28657;28709;30655;30656;30657	10595;10596;10597;11936;11937;11938;22644;22645;22646;22647;30797;31738;31739;31803;33941;33942;33943	10595;11938;22645;30797;31738;31803;33942	110	29
BCG_RS16815;BB988_RS17870;Rv3234c	BCG_RS16815;BB988_RS17870;Rv3234c	6;3;3	6;3;3	6;3;3	;;	3	6	6	6	14.9	14.9	14.9	50.995	469	469;200;271	0	46.898	1543.1	1746.4	3513.9	29867	1488.1	1733.2	3893.2	28399	2	2	2	2	119960000	10				550	2402;3406;6387;7452;10961;15654	True;True;True;True;True;True	2500;3520;6579;7681;11279;16090	4994;6848;12347;12348;12349;12350;14458;21242;21243;29441	5613;7733;13833;13834;13835;13836;16206;23728;23729;32614	5613;7733;13836;16206;23729;32614
Rv3244c;BCG_RS16865	Rv3244c;BCG_RS16865	9;9	9;9	9;9	;	2	9	9	9	18.7	18.7	18.7	61.15	583	583;583	0	24.574	18208	18326	22731	43494	17512	18140	23196	42215	8	8	9	10	295910000	16				551	1536;2471;5834;7248;8894;10979;12665;14509;16957	True;True;True;True;True;True;True;True;True	1589;2573;6006;7472;9165;11297;13040;14917;17419	3183;3184;3185;5155;11209;14076;14077;17293;17294;21279;21280;21281;24226;27354;27355;31896	3598;3599;3600;5833;12558;15786;15787;19404;19405;23770;23771;23772;26948;30332;30333;35305	3598;5833;12558;15786;19405;23771;26948;30333;35305
Rv3245c;BCG_RS16870	Rv3245c;BCG_RS16870	8;8	8;8	8;8	;	2	8	8	8	15.2	15.2	15.2	61.636	567	567;567	0	28.011	17112	17201	20553	59699	16461	17035	21342	57413	8	8	8	8	151200000	11				552	277;430;6392;9900;12850;13761;15071;15251	True;True;True;True;True;True;True;True	285;441;6584;10186;13228;14158;15493;15678	596;597;901;902;903;12356;19157;24503;26064;28358;28669	681;682;1013;1014;1015;13843;21437;27236;28920;31420;31752	681;1013;13843;21437;27236;28920;31420;31752
Rv3257c;BCG_RS16930	Rv3257c;BCG_RS16930	9;9	9;9	9;9	;	2	9	9	9	22.4	22.4	22.4	49.04	465	465;465	0	46.464	10878	11645	14378	32215	10478	11497	14753	31139	7	7	7	7	259290000	12				553	2838;3058;3310;4066;4736;7287;12709;14069;14228	True;True;True;True;True;True;True;True;True	2945;3170;3423;4204;4887;7513;13086;14475;14636	5855;6294;6680;8023;9227;9228;14159;24308;26596;26879;26880	6616;7116;7532;9007;10357;10358;10359;15877;27034;29496;29803;29804	6616;7116;7532;9007;10357;15877;27034;29496;29803
BCG_RS16970;Rv3265c	BCG_RS16970;Rv3265c	5;5	5;5	5;5	;	2	5	5	5	17.5	17.5	17.5	32.851	297	297;301	0	45.409	9041.1	7948	12992	22747	8675	7972.9	13075	22124	4	4	4	4	129020000	8				554	1086;1087;3859;13189;14174	True;True;True;True;True	1119;1120;3990;13575;14581	2229;2230;7680;25045;25046;25047;26780	2512;2513;8637;27829;27830;27831;27832;29698	2512;2513;8637;27832;29698
Rv3266c;BCG_RS16975	Rv3266c;BCG_RS16975	5;5	5;5	5;5	;	2	5	5	5	19.7	19.7	19.7	32.044	304	304;304	0	47.361	9020.1	9373.1	10891	36224	8676.3	9260.6	11398	34762	4	5	6	6	146390000	8				555	2730;3434;9546;14496;16405	True;True;True;True;True	2835;3548;9827;14904;16857	5659;5660;6893;18483;18484;18485;27334;30804	6399;6400;7779;20707;20708;20709;30309;34098	6399;7779;20708;30309;34098
Rv3272;BCG_RS17005	Rv3272;BCG_RS17005	3;3	3;3	3;3	;	2	3	3	3	7.6	7.6	7.6	42.458	394	394;394	0	8.6442	8381.3	8515.7	10113	3912.2	8064.1	8427.9	10095	4183.4	2	2	2	2	159600000	5				556	6044;10124;14294	True;True;True	6219;10414;14702	11633;11634;19582;19583;26991	13020;13021;21904;21905;29924	13021;21905;29924
Rv3275c;BCG_RS17020	Rv3275c;BCG_RS17020	5;5	5;5	5;5	;	2	5	5	5	24.7	24.7	24.7	17.674	174	174;174	0	5.987	10140	10539	13342	31629	9761.2	10426	13702	30536	3	3	3	3	166980000	6				557	9057;9497;11632;15022;15045	True;True;True;True;True	9335;9778;11979;15443;15467	17619;18406;18407;22471;28281;28314	19756;20627;20628;25054;31340;31375	19756;20628;25054;31340;31375
Rv3280;BCG_RS17045	Rv3280;BCG_RS17045	15;15	15;15	15;15	;	2	15	15	15	38.3	38.3	38.3	59.354	548	548;548	0	224.56	67137	61153	55592	64367	64444	60716	57006	63522	24	24	26	28	1785000000	49				558	4119;4532;4952;7794;7824;10592;10841;12585;12818;13009;13622;14139;14752;15354;16722	True;True;True;True;True;True;True;True;True;True;True;True;True;True;True	4259;4679;5106;8039;8069;10895;11157;12960;13195;13389;14016;14545;15163;15787;15788;17181	8117;8867;8868;9650;9651;9652;9653;9654;15188;15261;15262;15263;20520;20521;21004;24107;24465;24466;24757;24758;24759;25812;25813;25814;26718;26719;27784;28910;28911;28912;28913;28914;31461;31462;31463;31464;31465	9107;9954;9955;10844;10845;10846;10847;10848;10849;10850;10851;10852;10853;17048;17049;17138;17139;17140;17141;17142;22940;22941;23474;26826;27194;27195;27196;27512;27513;27514;27515;28651;28652;28653;28654;28655;29627;29628;30796;32031;32032;32033;32034;32035;34824;34825;34826;34827;34828	9107;9954;10852;17048;17140;22940;23474;26826;27194;27515;28651;29628;30796;32035;34825	111;112	232;242
Rv3282;BCG_RS17055	Rv3282;BCG_RS17055	3;3	3;3	3;3	;	2	3	3	3	15.8	15.8	15.8	23.01	222	222;222	0	15.663	948.73	1479.4	1672.3	2119.6	922.79	1434.1	1697.2	2083.7	1	1	1	1	33480000	3				559	412;1288;11277	True;True;True	422;1328;11600	859;2647;21814	968;2991;24353	968;2991;24353
Rv3220c;BCG_RS17200+BCG_RS16735	Rv3220c;BCG_RS17200+BCG_RS16735	5;5	5;5	5;5	;	2	5	5	5	10.4	10.4	10.4	54.012	501	501;501	0	47.039	29973	30205	28967	34355	28834	29836	29620	33863	7	7	6	7	276370000	10				560	8078;8776;9728;14941;16035	True;True;True;True;True	8325;9041;10013;15355;16477	15699;17042;17043;18847;28123;30119;30120;30121;30122	17616;19113;19114;21108;21109;31167;33366;33367;33368;33369	17616;19113;21109;31167;33368
Rv3225c;BCG_RS17235+BCG_RS16775	Rv3225c;BCG_RS17235+BCG_RS16775	6;6	6;6	6;6	;	2	6	6	6	16.9	16.9	16.9	51.271	474	474;474	0	21.742	9930.4	9395.1	12411	12587	9541.1	9350.6	12451	12493	5	5	5	5	68247000	8				561	2692;6152;14636;15668;17474;17526	True;True;True;True;True;True	2797;6335;15045;16104;17946;17998	5583;5584;11861;11862;27580;29469;32899;32986	6316;6317;13272;13273;30576;32648;36423;36520	6317;13272;30576;32648;36423;36520
Rv3230c;BCG_RS17260+BCG_RS16800	Rv3230c;BCG_RS17260+BCG_RS16800	4;4	4;4	4;4	;	2	4	4	4	14.7	14.7	14.7	40.794	380	380;380	0	15.919	7517	9753	6196.8	22323	7273.4	9477	6777.4	21397	3	3	3	3	37644000	4				562	11556;12652;13035;14448	True;True;True;True	11893;13027;13416;14856	22333;24203;24797;27263	24912;26924;27556;30233	24912;26924;27556;30233
BCG_RS17270+BCG_RS17100	BCG_RS17270+BCG_RS17100	6	1	1		1	6	1	1	36	6	6	16.538	150	150	0.00038402	2.1515	0	0	0	0	0	0	0	0	0	0	0	0	130040000	1				563	1248;1675;4803;7724;11663;16941	False;False;False;False;False;True	1283;1735;4955;7967;12014;17403	2563;2564;3485;9364;15067;15068;15069;22534;22535;31869	2899;2900;3925;10525;16917;16918;16919;25122;25123;35277	2899;3925;10525;16918;25122;35277
Rv3293;BCG_RS17280+BCG_RS17110	Rv3293;BCG_RS17280+BCG_RS17110	9;9	9;9	9;9	;	2	9	9	9	20	20	20	51.344	494	494;494	0	103.94	27733	26261	35190	116070	26642	26102	36572	111400	13	12	14	14	861680000	24				564	32;2575;5197;5356;6164;11563;12827;14140;14537	True;True;True;True;True;True;True;True;True	34;2678;5360;5522;6349;11900;13204;14546;14945	80;81;82;83;84;85;5355;5356;5357;5358;10101;10371;10372;11892;11893;11894;22343;24477;26720;27409	94;95;96;97;98;99;100;101;102;6055;6056;6057;6058;11342;11641;11642;13310;13311;13312;13313;24922;27207;29629;30395	102;6055;11342;11641;13311;24922;27207;29629;30395
Rv3299c;BCG_RS17310+BCG_RS17140	Rv3299c;BCG_RS17310+BCG_RS17140	15;15	15;15	15;15	;	2	15	15	15	16.4	16.4	16.4	105.68	970	970;970	0	63.126	29356	25016	28069	60561	28152	25014	28896	58607	9	9	9	10	886780000	26				565	2168;2921;3138;3839;3888;6369;6395;7879;8125;11631;11980;12534;14325;14659;16945	True;True;True;True;True;True;True;True;True;True;True;True;True;True;True	2259;3032;3251;3968;4019;6561;6587;8124;8374;11978;12349;12907;12908;14733;15069;17407	4542;6025;6026;6027;6412;6413;6414;7637;7729;7730;7731;7732;12317;12362;15369;15370;15791;22469;22470;23086;24022;24023;27054;27621;31874;31875	5124;6803;6804;6805;7241;7242;7243;8590;8688;8689;8690;8691;13801;13849;17255;17256;17713;25052;25053;25729;26738;26739;30002;30620;35282;35283	5124;6805;7243;8590;8691;13801;13849;17256;17713;25053;25729;26739;30002;30620;35282	113	590
BCG_RS17320+BCG_RS17150	BCG_RS17320+BCG_RS17150	14	1	1		1	14	1	1	67.4	7.7	7.7	24.842	221	221	0	20.767	864.22	565.05	1049.2	4158.1	825.46	580.86	1062.2	3980.6	2	2	1	2	63732000	3				566	2582;3284;3893;4340;4735;5467;5501;8011;10072;11049;11859;12832;15560;16119	False;False;False;True;False;False;False;False;False;False;False;False;False;False	2685;3397;4025;4484;4886;5635;5671;8258;10360;11368;12228;13209;15995;16562	5366;6645;7741;7742;7743;7744;8521;8522;8523;9226;10564;10625;10626;15583;19467;21407;22901;24482;29273;29274;29275;30260;30261;30262;30263	6068;7495;8700;8701;8702;8703;9567;9568;9569;10356;11851;11915;11916;17490;21778;23906;25529;27213;32420;32421;32422;32423;33512;33513;33514;33515	6068;7495;8702;9567;10356;11851;11915;17490;21778;23906;25529;27213;32423;33513
BCG_RS17330;Rv3303c;BCG_RS17160	BCG_RS17330;Rv3303c	6;6;2	6;6;2	6;6;2	;	3	6	6	6	16.8	16.8	16.8	49.163	471	471;493;199	0	24.139	8719.7	9646.4	12222	61220	8404.9	9510.4	13070	58451	8	8	8	8	318130000	11				567	6434;7161;8287;8778;8960;15283	True;True;True;True;True;True	6627;7384;8543;8544;9043;9235;15712	12434;12435;12436;13907;13908;16130;16131;16132;17049;17415;28753	13934;13935;13936;15595;15596;18094;18095;18096;19120;19533;31850	13935;15596;18096;19120;19533;31850	114	336
Rv3308;BCG_RS17355	Rv3308;BCG_RS17355	10;10	10;10	10;10	;	2	10	10	10	21.3	21.3	21.3	56.195	534	534;534	0	27.937	27037	24819	22542	63796	25963	24641	23736	61381	7	7	7	7	218550000	13				568	2343;2425;6671;6898;8381;9355;12386;14286;15595;15683	True;True;True;True;True;True;True;True;True;True	2438;2523;6869;7106;8638;9636;12759;14694;16031;16120	4862;5030;12918;12919;13406;16295;18174;23772;23773;26980;26981;29354;29497	5466;5652;14484;14485;15025;18273;20378;26475;26476;29912;29913;32521;32677	5466;5652;14485;15025;18273;20378;26476;29912;32521;32677
Rv3310;BCG_RS17365	Rv3310;BCG_RS17365	1;1	1;1	1;1	;	2	1	1	1	3	3	3	31.807	299	299;299	0.0083697	1.1269	0	0	0	0	0	0	0	0	0	0	0	0	4763000	1				569	13984	TRUE	14390	26464	29361	29361
Rv3314c;BCG_RS17390	Rv3314c;BCG_RS17390	6;6	6;6	6;6	;	2	6	6	6	20.4	20.4	20.4	44.486	427	427;427	0	33.472	19210	18572	17987	25384	18465	18392	18452	24870	4	4	4	5	95516000	9				570	1800;4021;4833;6971;10890;13000	True;True;True;True;True;True	1866;4157;4985;7181;11207;13380	3770;7950;7951;9421;13528;21093;21094;24743;24744	4259;8926;8927;10588;15160;23573;23574;27498;27499	4259;8926;10588;15160;23574;27498
BCG_RS17400;Rv3316	BCG_RS17400;Rv3316	2;1	2;1	2;1	;	2	2	2	2	18.1	18.1	18.1	16.3	144	144;112	0	17.197	650.97	819.8	996.99	6422.9	629.4	802.63	1091.1	6118.7	1	1	1	1	57562000	3				571	6335;16863	True;True	6527;17326	12242;31713;31714	13718;35093;35094	13718;35093
Rv3317;BCG_RS17405	Rv3317;BCG_RS17405	2;2	2;2	2;2	;	2	2	2	2	11.1	11.1	11.1	16.887	144	144;144	0.0080117	1.1495	3290.9	6182.6	2572.7	11461	3221.3	5908.8	2976.7	10956	1	1	1	1	119760000	2				572	1258;14831	True;True	1295;15243	2590;27937	2929;30968	2929;30968
BCG_RS17415	BCG_RS17415	9	9	1		1	9	9	1	34.6	34.6	7.2	29.349	263	263	0	57.364	24690	24629	29214	141760	23747	24401	31142	135790	10	10	10	12	734880000	17				573	1537;3345;3807;5725;5813;7799;8927;13313;16614	True;True;True;True;True;True;True;True;True	1590;3458;3931;5897;5985;8044;9200;13701;17069	3186;6745;7588;11008;11165;11166;11167;15204;15205;15206;17363;25264;25265;31221;31222	3601;7610;8538;12322;12503;12504;12505;12506;12507;17066;17067;17068;19480;28060;28061;34549;34550	3601;7610;8538;12322;12505;17067;19480;28060;34550	115	135
Rv3324c;BCG_RS17440	Rv3324c;BCG_RS17440	3;3	3;3	3;3	;	2	3	3	3	13	13	13	18.555	177	177;184	0	3.4794	5922.6	5712.1	7978.6	65987	5692.5	5683	8915	62752	2	2	2	2	40299000	3				574	6368;8259;11773	True;True;True	6560;8515;12141	12316;16074;22772	13800;18031;25392	13800;18031;25392
BCG_RS17460	BCG_RS17460	3	2	2		1	3	2	2	9.7	7.6	7.6	41.79	381	381	0	3.8203	332.35	256.48	340.84	1508.5	318.2	258.81	360.53	1442.2	1	1	1	1	6514300	2				575	7240;11321;14975	False;True;True	7464;11644;15389	14060;21906;28186	15768;24452;31239	15768;24452;31239
Rv3335c;BCG_RS17510	Rv3335c;BCG_RS17510	2;2	2;2	2;2	;	2	2	2	2	7.6	7.6	7.6	31.293	289	289;289	0	4.956	4571.1	4759.6	3725	10152	4400.3	4684.1	3955.6	9773.9	1	1	1	1	15949000	2				576	6424;12995	True;True	6617;13375	12419;24728	13918;27483	13918;27483
BCG_RS17520	BCG_RS17520	3	3	3		1	3	3	3	14.5	14.5	14.5	31.776	297	297	0	6.5518	305.77	0	0	8041.7	288.19	0	0	7922.8	1	0	0	2	21208000	3				577	5630;5785;15631	True;True;True	5802;5957;16067	10852;11122;29412	12154;12459;32584	12154;12459;32584
Rv3339c;BCG_RS17525	Rv3339c;BCG_RS17525	9;9	9;9	9;9	;	2	9	9	9	25.2	25.2	25.2	45.513	409	409;409	0	37.721	20037	19281	17763	19860	19258	19090	18199	19624	7	7	7	7	218470000	14				578	2229;3819;5099;9890;9957;15281;15869;16832;17347	True;True;True;True;True;True;True;True;True	2321;3946;5262;10176;10244;15710;16309;17292;17816	4673;4674;7610;9929;9930;19140;19260;19261;28750;28751;29818;29819;31658;32671	5260;5261;8563;11145;11146;21417;21557;21558;31847;31848;33034;33035;35036;36163	5260;8563;11146;21417;21557;31848;33035;35036;36163
Rv3340;BCG_RS17530	Rv3340;BCG_RS17530	8;8	8;8	8;8	;	2	8	8	8	18.9	18.9	18.9	47.371	449	449;449	0	53.213	16498	14893	20471	41405	15838	14875	20821	40158	9	9	9	10	680200000	18				579	1057;3338;5868;8611;10238;12397;12848;15509	True;True;True;True;True;True;True;True	1089;3451;6041;8875;10532;12770;13226;15944	2157;2158;2159;6734;11280;11281;16722;16723;16724;16725;19775;19776;23789;23790;24500;24501;29185;29186	2430;2431;2432;7594;12635;12636;18756;18757;18758;18759;22110;22111;26494;26495;27233;27234;32325;32326	2432;7594;12636;18757;22111;26494;27233;32326
Rv3371;BCG_RS17690	Rv3371;BCG_RS17690	1;1	1;1	1;1	;	2	1	1	1	2.7	2.7	2.7	48.847	446	446;446	0	7.0018	3501.6	2774.8	703.49	232.06	3353.9	2763.7	832.23	253.12	1	1	1	1	4508200	1				580	2261	TRUE	2354	4725	5315	5315
BCG_RS17700;Rv3373;BB988_RS18610	BCG_RS17700;Rv3373	3;2;1	2;1;1	2;1;1	;	3	3	2	2	10.8	7.8	7.8	31.299	296	296;213;82	0	9.4441	1660.4	2044.2	3249.2	35499	1597.9	2011.4	3752.3	33709	2	3	3	3	79656000	4				581	970;1866;5139	False;True;True	999;1934;5302	1960;1961;1962;3919;3920;3921;9996	2203;2204;2205;2206;2207;4431;4432;4433;11224	2204;4432;11224
Rv3377c;BCG_RS17715	Rv3377c;BCG_RS17715	2;2	2;2	2;2	;	2	2	2	2	5.4	5.4	5.4	55.262	501	501;501	0	5.853	2733.6	2769.3	2765.6	883.01	2630	2735.8	2784.1	967.42	2	2	2	2	17529000	3				582	12011;14545	True;True	12380;14953	23136;27424;27425	25780;30411;30412	25780;30412
Rv3388;BCG_RS17760	Rv3388;BCG_RS17760	1;1	1;1	1;1	;	2	1	1	1	2.7	2.7	2.7	60.453	731	731;750	0	36.846	0	0	0	0	0	0	0	0	0	0	0	0	10256000	1				583	10290	TRUE	10584	19878	22229	22229
BCG_RS17780	BCG_RS17780	11	9	1		1	11	9	1	44.3	37.6	5.9	32.434	287	287	0	78.042	43310	41302	44841	68740	41613	40986	45752	67125	12	13	12	13	3508000000	18				584	3316;5737;7026;8403;8654;12065;16422;16759;17557;17586;17776	True;True;True;False;True;True;True;True;True;False;True	3429;5909;7239;8660;8918;12434;16874;17219;18029;18058;18250	6689;11035;11036;11037;11038;11039;13655;16336;16337;16338;16339;16340;16795;16796;23215;30833;30834;30835;31543;33040;33088;33089;33090;33091;33400	7541;12350;12351;12352;12353;12354;12355;12356;15318;18317;18318;18319;18320;18321;18322;18323;18832;18833;25868;34133;34134;34135;34917;36579;36632;36633;36634;36635;36958	7541;12353;15318;18323;18832;25868;34134;34917;36579;36633;36958
BCG_RS17820	BCG_RS17820	9	1	1		1	9	1	1	34.5	5.2	5.2	38.198	348	348	0	4.8074	0	0	0	0	0	0	0	0	0	0	0	0	11746000	1				585	888;1625;4888;5990;9672;10405;11882;11884;17423	False;False;True;False;False;False;False;False;False	914;1683;5041;6165;9957;10704;12251;12253;17895	1812;3380;3381;9509;11520;11521;11522;18740;20126;20127;20128;20129;20130;20131;22930;22931;22934;32809	2040;3813;3814;10684;12895;12896;12897;20994;22511;22512;22513;22514;22515;22516;25561;25562;25565;36323	2040;3814;10684;12897;20994;22513;25561;25565;36323
Rv3408;BCG_RS17865	Rv3408;BCG_RS17865	2;2	2;2	2;2	;	2	2	2	2	18.4	18.4	18.4	14.702	136	136;136	0	12.695	2469.6	3011.5	2862.1	13096	2385.9	2944.6	3085.7	12516	2	2	2	2	29569000	3				586	5351;10491	True;True	5517;10793	10361;20330;20331	11631;22741;22742	11631;22742
BCG_RS17970;Rv3433c	BCG_RS17970;Rv3433c	8;7	8;7	8;7	;	2	8	8	8	19.5	19.5	19.5	46.77	472	472;473	0	76.59	11538	11969	11640	13025	11106	11805	11886	12870	4	4	4	4	214860000	13				587	0;142;1585;6001;8177;9542;11844;12853	True;True;True;True;True;True;True;True	0;148;149;1643;6176;8428;9823;12213;13231	0;1;322;323;324;325;3311;11544;15901;18478;18479;22874;24506	0;1;368;369;370;371;3740;12922;17831;20702;20703;25499;27239	1;370;3740;12922;17831;20702;25499;27239	116	27
Rv3437;BCG_RS17990	Rv3437;BCG_RS17990	3;3	3;3	3;3	;	2	3	3	3	29.7	29.7	29.7	17.877	158	158;158	0	8.0069	2532.9	3755.5	5174.3	6219.3	2453.3	3657.3	5196.9	6126.8	2	3	3	3	34236000	5				588	27;7194;15422	True;True;True	29;7417;15857	66;67;68;13973;29031	71;72;73;15671;32163	73;15671;32163
Rv3455c;BCG_RS18075	Rv3455c;BCG_RS18075	6;6	6;6	6;6	;	2	6	6	6	26.2	26.2	26.2	28.092	256	256;297	0	29.259	7063.8	7098.5	10405	22909	6795	7050.3	10573	22153	5	5	4	5	164060000	10				589	1196;4591;4867;5777;10974;13842	True;True;True;True;True;True	1231;4738;5020;5949;11292;14240	2452;8973;9477;9478;11111;11112;21272;21273;26212	2775;2776;10072;10647;10648;12446;12447;23762;23763;29079	2775;10072;10648;12447;23763;29079
Rv3459c;BCG_RS18095	Rv3459c;BCG_RS18095	6;6	6;6	6;6	;	2	6	6	6	29.5	29.5	29.5	14.785	139	139;139	0	14.713	27005	24593	27751	25925	25928	24486	28020	25836	6	6	6	6	528980000	11				590	2209;7168;9225;9343;12123;14143	True;True;True;True;True;True	2300;7391;9506;9624;12493;14549	4630;13918;13919;17956;18143;23320;23321;23322;23323;26724	5216;15607;15608;20124;20333;25989;25990;25991;25992;29633;29634	5216;15608;20124;20333;25991;29634
Rv3480c;BCG_RS18185	Rv3480c;BCG_RS18185	3;3	2;2	2;2	;	2	3	2	2	6	4.4	4.4	53.314	497	497;497	0	5.6929	707.99	760.5	242.95	909.94	681.99	743.5	288.91	871.72	1	1	1	1	25468000	2				591	2359;4080;5750	True;False;True	2454;4219;5922	4902;8053;8054;11061	5511;9039;9040;12383	5511;9039;12383
Rv3488;BCG_RS18225	Rv3488;BCG_RS18225	3;3	3;3	3;3	;	2	3	3	3	25.2	25.2	25.2	11.928	107	107;107	0	9.7198	10105	10728	11952	22372	9731.9	10583	12255	21720	1	1	1	1	58342000	5				592	343;1677;9894	True;True;True	353;1737;10180	730;3487;3488;19147;19148	832;3927;3928;21427;21428	832;3927;21427
BCG_RS18235	BCG_RS18235	14	14	1		1	14	14	1	25.2	25.2	2.6	55.876	500	500	0	50.701	61805	63530	65047	82515	59480	62711	66378	81104	16	15	16	15	726720000	24				593	1044;3333;3490;3505;5511;5648;8770;9270;10775;11253;12690;14619;16010;17939	True;True;True;True;True;True;True;True;True;True;True;True;True;True	1074;3446;3605;3620;5681;5820;9035;9551;11089;11576;13066;15027;16451;18416	2122;2123;6725;6726;7003;7031;10643;10880;17029;18018;20893;21768;24272;24273;27552;30060;30061;30062;30063;30064;33677;33678	2390;2391;2392;2393;7585;7586;7902;7930;11934;12185;19100;20190;23357;24303;26996;26997;30546;33305;33306;33307;33308;33309;37258;37259	2390;7585;7902;7930;11934;12185;19100;20190;23357;24303;26997;30546;33307;37258
Rv3494c;BCG_RS18255	Rv3494c;BCG_RS18255	5;5	5;5	5;5	;	2	5	5	5	10.5	10.5	10.5	59.636	564	564;564	0	34.721	11873	10417	9229	3366.9	11392	10370	9367.7	3625.6	1	1	1	1	124750000	6				594	7217;12205;13739;13916;15934	True;True;True;True;True	7441;12575;14136;14319;16375	14018;14019;23457;26023;26341;29931	15721;15722;26137;28876;29219;33156	15722;26137;28876;29219;33156
Rv3497c;BCG_RS18270	Rv3497c;BCG_RS18270	12;12	12;12	12;12	;	2	12	12	12	37.8	37.8	37.8	38.15	357	357;357	0	65.685	44167	42478	44325	36238	42449	42113	44862	36380	11	11	11	11	254730000	17				595	3350;6203;10646;10694;11206;13731;14159;14293;14580;15242;16026;16916	True;True;True;True;True;True;True;True;True;True;True;True	3463;6390;10958;11007;11529;14127;14565;14701;14988;15668;16468;17378	6753;11981;20648;20649;20650;20651;20744;21687;21688;26011;26012;26749;26990;27492;28653;30100;31820	7619;13415;23078;23079;23080;23081;23190;24211;24212;28864;28865;29660;29923;30483;31735;33346;35221	7619;13415;23081;23190;24211;28864;29660;29923;30483;31735;33346;35221
Rv3505;BCG_RS18310	Rv3505;BCG_RS18310	7;7	7;7	7;7	;	2	7	7	7	25.2	25.2	25.2	39.007	373	373;373	0	69.307	8615.4	8570.4	15975	11012	8285.8	8552.5	15733	11163	4	4	4	3	94181000	11				596	4449;5694;7035;9480;11087;12630;14407	True;True;True;True;True;True;True	4595;5866;7248;9761;11407;13005;14815	8729;10961;13672;18377;18378;21471;24171;27198;27199	9800;9801;12268;15341;20594;20595;20596;23971;26891;30164;30165	9801;12268;15341;20594;23971;26891;30165
Rv3516;BCG_RS18360	Rv3516;BCG_RS18360	11;11	11;11	11;11	;	2	11	11	11	40.3	40.3	40.3	28.248	263	263;263	0	50.131	41614	37255	46150	53380	39942	37175	46543	52670	8	8	8	8	268200000	16				597	2132;5036;5245;5679;7979;8822;11838;12413;15541;15792;15989	True;True;True;True;True;True;True;True;True;True;True	2223;5195;5410;5851;8225;9090;12207;12786;15976;16231;16430	4479;9810;9811;9812;10180;10936;15527;17132;22867;23824;29240;29241;29694;29695;30019;30020	5055;11021;11022;11023;11429;12242;17431;19218;25492;26531;32387;32388;32891;32892;33253;33254	5055;11022;11429;12242;17431;19218;25492;26531;32388;32891;33254
Rv3521;BCG_RS18390	Rv3521;BCG_RS18390	1;1	1;1	1;1	;	2	1	1	1	8.9	8.9	8.9	33.002	303	303;303	0	7.3423	975.71	592.24	3179.1	727.57	931.07	634.37	3040.6	840.35	1	1	1	1	6167100	2				598	9798	TRUE	10083	18967;18968	21235;21236	21236
BCG_RS18395	BCG_RS18395	5	1	1		1	5	1	1	18.6	4	4	37.877	354	354	0.0029773	1.5514	0	502.3	0	1228.4	0	462.52	0	1161.1	0	1	0	1	3194500	1				599	655;3608;5065;8518;8587	False;False;False;False;True	674;3726;5228;8779;8850	1341;7234;9871;9872;16546;16682	1514;8147;11084;11085;18551;18708	1514;8147;11084;18551;18708
Rv3548c;BCG_RS18530	Rv3548c;BCG_RS18530	6;6	6;6	6;6	;	2	6	6	6	25.3	25.3	25.3	31.07	304	304;304	0	31.916	8206.3	8066.7	7654.5	11979	7890.5	7978.9	7882.9	11690	3	3	3	3	121000000	7				600	1369;14026;15511;17111;17334;17695	True;True;True;True;True;True	1411;14432;15946;17577;17803;18168	2830;2831;26532;29188;32197;32651;33265	3199;3200;29431;32328;35635;36139;36815	3199;29431;32328;35635;36139;36815
BCG_RS18545	BCG_RS18545	1	1	1		1	1	1	1	3.8	3.8	3.8	31.739	292	292	0	3.4691	0	0	0	0	0	0	0	0	0	0	0	0	5407300	2				601	15169	TRUE	15592	28519;28520	31592;31593	31592
BCG_RS18585	BCG_RS18585	5	5	1		1	5	5	1	17.9	17.9	3.4	27.458	262	262	0	22.009	12874	13874	17690	32432	12403	13699	18009	31504	4	4	4	4	43319000	6				602	2245;3223;11160;11674;12008	True;True;True;True;True	2337;3336;11482;12025;12377	4700;6548;21602;22554;22555;23132	5289;7386;24115;25142;25143;25776	5289;7386;24115;25142;25776
Rv3561;BCG_RS18595	Rv3561;BCG_RS18595	3;3	3;3	3;3	;	2	3	3	3	9.5	9.5	9.5	54.094	507	507;507	0	47.24	0	0	283.2	350.69	0	0	272.31	345.07	0	0	1	1	46932000	4				603	92;4683;9047	True;True;True	96;4831;9325	199;9125;9126;17604	221;10239;10240;19740	221;10240;19740
Rv3563;BCG_RS18605	Rv3563;BCG_RS18605	4;4	4;4	4;4	;	2	4	4	4	15.7	15.7	15.7	33.487	319	319;319	0	21.676	9278.6	10873	12467	20060	8955.4	10675	12712	19559	2	2	2	2	143060000	10				604	83;2945;11408;16713	True;True;True;True	87;3056;11731;17172	183;184;6084;6085;6086;6087;22067;22068;31441;31442	205;206;6879;6880;6881;6882;24628;24629;34803;34804	205;6882;24628;34803
Rv3570c;BCG_RS18645	Rv3570c;BCG_RS18645	11;11	11;11	11;11	;	2	11	11	11	33	33	33	43.142	394	394;394	0	70.131	55488	54437	64754	66932	53350	53987	65307	66372	15	15	15	15	1015600000	25				605	181;1959;2199;2215;3031;4768;7483;8224;12474;12955;16143	True;True;True;True;True;True;True;True;True;True;True	188;2041;2290;2306;3143;4919;7715;8475;12847;13335;16588	401;402;4140;4141;4142;4612;4644;4645;6253;9291;9292;14538;14539;15993;15994;15995;23918;23919;23920;23921;24671;30307;30308	459;460;4673;4674;4675;5198;5230;5231;7070;10437;10438;10439;16301;16302;16303;17936;17937;17938;26627;26628;26629;26630;27423;33562;33563	459;4673;5198;5231;7070;10437;16303;17938;26627;27423;33562
Rv3579c;BCG_RS18690	Rv3579c;BCG_RS18690	3;3	3;3	3;3	;	2	3	3	3	13	13	13	34.009	322	322;322	0	24.589	22349	23521	23472	25637	21519	23186	23922	25359	5	5	5	5	186040000	6				606	130;1345;6085	True;True;True	136;1387;6261	297;298;299;300;2782;11719	337;338;339;340;3143;13116	338;3143;13116
BCG_RS18725	BCG_RS18725	9	1	1		1	9	1	1	29.3	3.9	3.9	38.987	358	358	0	5.3096	220.62	206.57	244.01	1606.3	211.93	205.43	267.93	1529.9	1	1	1	1	3201700	1				607	1923;2028;2044;3499;4179;8153;10833;11491;15144	False;False;False;True;False;False;False;False;False	1993;2115;2131;3614;4319;8403;11149;11821;15567	4040;4284;4285;4314;4315;4316;7021;8234;15845;15846;20987;20988;20989;22222;22223;28486	4562;4831;4832;4864;4865;4866;4867;7920;9245;17770;17771;23456;23457;23458;24795;24796;31556	4562;4832;4866;7920;9245;17771;23458;24796;31556
BCG_RS18730;Rv3587c	BCG_RS18730;Rv3587c	4;4	4;4	4;4	;	2	4	4	4	17.1	17.1	17.1	27.002	263	263;264	0	19.003	9254.6	7569.2	12606	43639	8868.9	7632.4	13025	41852	5	5	5	5	177490000	7				608	4597;7063;7206;11623	True;True;True;True	4744;7277;7429;11969	8983;13713;13714;13997;13998;22456	10082;10083;15384;15385;15700;15701;25038	10082;15384;15701;25038
Rv3604c;BCG_RS18815	Rv3604c;BCG_RS18815	10;10	10;10	10;10	;	2	10	10	10	36	36	36	43.058	397	397;397	0	89.851	34953	34809	64224	69268	33608	34712	63651	68541	13	13	14	14	378220000	20				609	856;1649;2053;3573;4839;5454;6586;8171;14392;14523	True;True;True;True;True;True;True;True;True;True	879;1707;2140;3690;4991;5622;6784;8422;14800;14931	1734;3428;3429;3430;4330;7163;9432;10544;12762;15887;15888;15889;27168;27169;27387;27388;27389	1955;3865;3866;3867;3868;4881;4882;8071;10599;11827;14312;17817;17818;17819;30130;30131;30370;30371;30372;30373	1955;3866;4881;8071;10599;11827;14312;17819;30131;30371
BCG_RS18825;Rv3606c	BCG_RS18825;Rv3606c	5;4	5;4	5;4	;	2	5	5	5	23.4	23.4	23.4	20.732	188	188;188	0	16.428	4700.7	6837	7369.3	18085	4562.6	6642.2	7638.9	17447	2	2	2	2	62473000	5				610	10010;10370;10371;12753;17127	True;True;True;True;True	10297;10667;10668;13130;17593	19357;20052;20053;24373;32230	21665;22434;22435;27101;35672	21665;22434;22435;27101;35672
Rv3616c;BCG_RS18870	Rv3616c;BCG_RS18870	7;7	7;7	7;7	;	2	7	7	7	28.1	28.1	28.1	39.888	392	392;392	0	96.054	57192	51687	18414	15003	54898	51096	20585	15065	13	14	11	11	739230000	18				611	632;2161;3639;9387;11942;12479;17880	True;True;True;True;True;True;True	650;2252;3758;9668;12311;12852;18356	1291;1292;4527;4528;4529;4530;7289;18219;23024;23025;23926;23927;23928;33577;33578	1459;1460;5107;5108;5109;5110;5111;8204;20424;25661;25662;26635;26636;26637;26638;37147;37148;37149	1460;5108;8204;20424;25661;26635;37149
BCG_RS18875;Rv3623	BCG_RS18875;Rv3623	6;6	6;6	6;6	;	2	6	6	6	50	50	50	18.111	172	172;240	0	62.269	19234	17357	20178	5040.7	18464	17297	20120	5733.4	9	9	9	9	450540000	19				612	695;714;8667;12579;16260;16982	True;True;True;True;True;True	715;734;8932;12954;16709;17444	1422;1423;1424;1459;1460;1461;1462;16819;16820;16821;16822;24091;30517;30518;30519;30520;31945	1605;1606;1607;1648;1649;1650;1651;1652;18861;18862;18863;18864;26809;33788;33789;33790;33791;33792;35358	1606;1652;18861;26809;33789;35358
Rv3624c;BCG_RS18880	Rv3624c;BCG_RS18880	3;3	3;3	3;3	;	2	3	3	3	16.7	16.7	16.7	23.622	216	216;216	0	19.242	6049.1	4491	4405.4	8228.1	5788.2	4528.8	4534.1	7988.6	3	3	2	3	165520000	7				613	6212;8242;14252	True;True;True	6399;8498;14660	11995;16039;16040;16041;26919;26920;26921	13429;17989;17990;17991;29847;29848;29849	13429;17990;29848
Rv3627c;BCG_RS18895	Rv3627c;BCG_RS18895	5;5	5;5	5;5	;	2	5	5	5	11.3	11.3	11.3	46.834	461	461;461	0	16.086	5528	5863	6704.5	9151.2	5323.5	5786	6811	8971.5	2	2	2	2	80730000	7				614	8920;8988;11839;12441;15025	True;True;True;True;True	9192;9263;12208;12814;15447	17351;17471;17472;22868;22869;23867;28286	19467;19595;19596;25493;25494;26576;31346	19467;19596;25493;26576;31346
BCG_RS18995	BCG_RS18995	39	1	1		1	39	1	1	49	1.3	1.3	102.37	934	934	0	6.3466	425.89	670.23	762.68	8887.9	414.37	645.72	922.59	8419.6	1	1	2	1	19727000	3				615	41;155;156;418;1678;3029;3407;3708;3709;4122;4862;5691;5955;6273;9002;9257;9762;9827;9984;11158;11406;11412;11777;11846;12607;12970;13043;13160;13865;14171;14577;14910;14960;14997;15018;15272;16760;17097;17910	False;False;False;False;False;False;False;False;False;False;False;False;True;False;False;False;False;False;False;False;False;False;False;False;False;False;False;False;False;False;False;False;False;False;False;False;False;False;False	43;162;163;429;1738;3141;3521;3830;3831;4262;5015;5863;6129;6462;9277;9278;9538;10047;10113;10271;11480;11729;11735;12145;12215;12982;13350;13424;13543;14264;14577;14985;15323;15374;15415;15439;15700;17220;17563;18386	97;357;358;359;871;872;3489;3490;6249;6849;6850;7404;7405;7406;8120;9470;9471;10954;10955;10956;10957;11452;11453;11454;12119;12120;17504;17505;17506;17998;18905;18906;18907;18908;19024;19296;19297;19298;19299;21598;21599;21600;22063;22064;22075;22780;22781;22877;24139;24140;24689;24812;24998;24999;26251;26252;26774;26775;27489;28071;28072;28155;28156;28233;28276;28277;28729;28730;31544;31545;321…	114;410;411;412;983;984;3929;3930;7065;7734;7735;8328;8329;8330;9110;10639;10640;10641;12260;12261;12262;12263;12819;12820;12821;13567;13568;19631;19632;19633;20170;21167;21168;21169;21170;21297;21594;21595;21596;21597;24110;24111;24112;24113;24624;24625;24638;25400;25401;25402;25502;26858;26859;27441;27571;27775;27776;29121;29122;29691;29692;30479;30480;31112;31113;31203;31204;31291;31335;31336;…	114;410;411;984;3930;7065;7735;8328;8330;9110;10639;12263;12819;13567;19631;20170;21170;21297;21596;24113;24625;24638;25402;25502;26859;27441;27571;27775;29121;29691;30479;31112;31204;31291;31335;31827;34918;35609;37206	117	447
Rv3649;BCG_RS19010	Rv3649;BCG_RS19010	2;2	2;2	2;2	;	2	2	2	2	3.1	3.1	3.1	81.409	771	771;771	0	19.379	1128.3	1289.3	1191.7	1328	1088.3	1264.4	1220.6	1312.5	1	1	1	1	25338000	3				616	1913;11189	True;True	1983;11512	4027;21652;21653	4548;24173;24174	4548;24173
Rv3661;BCG_RS19070	Rv3661;BCG_RS19070	5;5	5;5	5;5	;	2	5	5	5	19.5	19.5	19.5	30.711	287	287;287	0	26.537	10472	10730	12356	13564	10078	10592	12495	13414	3	2	3	3	66228000	7				617	1711;11614;12647;14372;14794	True;True;True;True;True	1772;11960;13022;14780;15205	3561;22443;24195;24196;24197;27140;27853	4022;25025;26915;26916;26917;30101;30868	4022;25025;26916;30101;30868
Rv3662c;BCG_RS19075	Rv3662c;BCG_RS19075	3;3	3;3	3;3	;	2	3	3	3	20.7	20.7	20.7	26.37	256	256;256	0	11.513	6088.8	6655.4	6620	14398	5867.5	6547	6863.2	13927	1	1	1	1	73293000	5				618	7755;10201;16101	True;True;True	7999;10494;16544	15119;15120;19717;30232;30233	16972;16973;22049;33484;33485	16973;22049;33485
Rv3666c;BCG_RS19095	Rv3666c;BCG_RS19095	6;6	6;6	6;6	;	2	6	6	6	15.3	15.3	15.3	58.381	541	541;541	0	54.847	10636	9852.8	8598.5	12336	10215	9773.1	8884.5	12073	6	6	6	6	82357000	11				619	3717;4250;8411;9477;10726;17524	True;True;True;True;True;True	3839;4392;8668;9758;11039;17996	7417;8360;16354;16355;18371;18372;20800;20801;32981;32982	8341;9374;18337;18338;20587;20588;20589;23253;23254;36514;36515	8341;9374;18338;20589;23254;36515
Rv3671c;BCG_RS19125	Rv3671c;BCG_RS19125	5;5	5;5	5;5	;	2	5	5	5	17.6	17.6	17.6	40.721	397	397;397	0	70.803	11362	11003	14154	14923	10921	10905	14226	14784	8	7	8	8	223230000	14				620	5136;10919;14689;16371;16565	True;True;True;True;True	5299;11237;15099;16822;17020	9992;9993;21151;21152;21153;21154;27669;27670;27671;27672;30733;30734;31118;31119	11220;11221;23634;23635;23636;23637;30670;30671;30672;30673;34025;34026;34433;34434	11221;23637;30671;34026;34433
BCG_RS19150	BCG_RS19150	10	1	1		1	10	1	1	50.4	4.5	4.5	24.774	224	224	0.0003861	2.2503	5513.5	4713.5	6234.2	54898	5287.6	4721.8	7034.5	52188	3	3	3	3	458590000	4				621	1205;1598;4718;5700;12491;12507;14250;14310;15010;15178	False;False;True;False;False;False;False;False;False;False	1240;1656;4869;5872;12864;12880;14658;14718;15430;15601	2471;3337;3338;3339;9189;9190;9191;10969;10970;10971;23948;23949;23975;23976;23977;26915;26916;26917;27021;27022;27023;27024;27025;28259;28260;28261;28262;28534;28535;28536;28537	2797;3768;3769;3770;10309;10310;10311;10312;12276;12277;12278;12279;26660;26661;26688;26689;26690;26691;29842;29843;29844;29845;29956;29957;29958;29959;29960;29961;29962;29963;31318;31319;31320;31321;31607;31608;31609;31610	2797;3769;10311;12277;26660;26691;29844;29959;31319;31608
Rv3685c;BCG_RS19205	Rv3685c;BCG_RS19205	5;5	5;5	5;5	;	2	5	5	5	11.1	11.1	11.1	52.265	476	476;476	0	25.447	3363.8	2794	3803.7	3110.9	3224.5	2805.5	3798.8	3123	3	3	3	3	79042000	7				622	4608;4666;16218;16219;17960	True;True;True;True;True	4755;4814;16666;16667;18437	8998;8999;9095;30448;30449;33720;33721	10100;10101;10207;33716;33717;37306;37307	10101;10207;33716;33717;37306
Rv3687c;BCG_RS19215	Rv3687c;BCG_RS19215	2;2	2;2	2;2	;	2	2	2	2	14.8	14.8	14.8	12.65	122	122;122	0	4.2817	9214.1	7822.6	5791.3	2047	8835.7	7792.9	5954.3	2212.9	2	2	2	2	23617000	4				623	8725;13005	True;True	8990;13385	16937;16938;24752;24753	18997;18998;27507;27508	18998;27507
BCG_RS19260	BCG_RS19260	13	13	1		1	13	13	1	28.7	28.7	3.5	54.961	509	509	0	72.372	40122	41660	42626	52508	38620	41109	43474	51667	14	14	14	13	458730000	27				624	259;921;1245;1355;3077;3597;4216;6104;8074;8311;10862;14895;17469	True;True;True;True;True;True;True;True;True;True;True;True;True	266;948;1280;1397;3190;3715;4358;6283;8321;8568;11178;15307;17941	558;1869;1870;2557;2558;2559;2560;2807;6321;7204;7205;7206;7207;8302;11768;15693;15694;16165;21049;21050;28043;32893	642;2102;2103;2890;2891;2892;2893;2894;2895;2896;3174;3175;7144;8115;8116;8117;8118;8119;9316;13172;17610;17611;18129;23525;23526;31081;36416	642;2103;2896;3175;7144;8115;9316;13172;17610;18129;23526;31081;36416
Rv3698;BCG_RS19275	Rv3698;BCG_RS19275	2;2	2;2	2;2	;	2	2	2	2	3.5	3.5	3.5	56.929	509	509;509	0	3.6758	180.08	164	261.14	0	172.89	164.08	255.71	0	1	1	1	0	7288500	4				625	8873;14502	True;True	9142;14910	17220;17221;27341	19315;19316;19317;30316	19315;30316
BCG_RS19350;Rv3712	BCG_RS19350;Rv3712	7;6	7;6	7;6	;	2	7	7	7	14.3	14.3	14.3	43.424	413	413;413	0	28.22	13073	11391	8539.4	12866	12542	11329	8929.4	12571	3	3	3	3	143150000	8				626	2150;7465;9223;9585;9595;14048;16048	True;True;True;True;True;True;True	2241;7694;9504;9869;9879;14454;16490	4511;14492;17949;17950;18568;18592;26561;30147	5090;16248;20115;20116;20807;20838;29460;33395	5090;16248;20115;20807;20838;29460;33395
Rv3719;BCG_RS19385	Rv3719;BCG_RS19385	16;16	16;16	16;16	;	2	16	16	16	37	37	37	53.006	470	470;470	0	84.386	121770	120610	87867	92809	117100	118970	91447	91941	19	19	19	19	787720000	24				627	1037;2987;3570;4511;5675;5889;6929;10424;10595;11080;13502;13717;13722;13862;16805;17154	True;True;True;True;True;True;True;True;True;True;True;True;True;True;True;True	1067;3098;3686;4658;5847;6062;7137;10723;10898;11400;13894;14113;14118;14261;17265;17621	2110;6167;7156;7157;8830;10931;11323;13460;20165;20166;20167;20531;21462;21463;25606;25607;25986;25995;26247;31617;32299;32300;32301	2376;6970;8061;8062;9914;12237;12685;15086;22551;22552;22553;22954;22955;23962;23963;28439;28440;28837;28848;29117;34995;35756;35757;35758	2376;6970;8061;9914;12237;12685;15086;22551;22955;23963;28439;28837;28848;29117;34995;35757
BCG_RS19400;Rv3722c	BCG_RS19400;Rv3722c	11;10	11;10	11;10	;	2	11	11	11	25.1	25.1	25.1	47.366	435	435;435	0	68.733	63799	57977	59570	69638	61252	57671	60682	68682	14	14	14	14	1125500000	27				628	4141;5643;5749;8079;8313;9590;11725;12153;12675;13497;17858	True;True;True;True;True;True;True;True;True;True;True	4281;5815;5921;8326;8570;9874;12082;12523;13051;13888;18334	8151;10873;11058;11059;11060;15700;16167;16168;18574;18575;22671;23369;24242;24243;24244;24245;25590;25591;25592;25593;33542;33543;33544;33545	9141;12177;12178;12379;12380;12381;12382;17617;18131;18132;20813;20814;25288;26040;26965;26966;26967;26968;26969;28422;28423;28424;28425;37110;37111;37112;37113	9141;12178;12381;17617;18132;20814;25288;26040;26967;28422;37112
BCG_RS19420;Rv3725;BB988_RS20520	BCG_RS19420;Rv3725;BB988_RS20520	7;5;5	7;5;5	7;5;5	;;	3	7	7	7	21.3	21.3	21.3	34.772	333	333;309;333	0	20.712	6907.7	6592.2	10628	88069	6638	6560.5	11774	83751	6	5	5	6	79128000	10				629	1428;2249;4104;4384;4903;4904;8896	True;True;True;True;True;True;True	1472;2341;4244;4529;5057;5058;9167	2947;2948;4705;8096;8097;8619;9534;9535;17296;17297	3328;3329;5294;9085;9086;9673;10709;10710;19407;19408	3328;5294;9085;9673;10709;10710;19408
Rv3726;BCG_RS19425	Rv3726;BCG_RS19425	10;10	10;10	10;10	;	2	10	10	10	34.5	34.5	34.5	42.035	397	397;397	0	146.05	73868	68278	92309	43096	70941	68055	91700	45143	14	13	14	13	1048300000	24				630	141;1631;2888;4078;5359;5961;7274;7626;9973;13884	True;True;True;True;True;True;True;True;True;True	147;1689;2999;4216;4217;5525;6136;7499;7862;10260;14287	319;320;321;3393;3394;5967;5968;8048;8049;8050;8051;10378;11468;11469;11470;14137;14138;14139;14834;14835;14836;19281;19282;26293	365;366;367;3826;3827;6743;6744;9034;9035;9036;9037;11648;12839;12840;12841;15851;15852;15853;16648;16649;16650;21578;21579;29167	367;3827;6744;9035;11648;12841;15853;16649;21578;29167	118;119	116;343
Rv3729;BCG_RS19440	Rv3729;BCG_RS19440	6;6	6;6	6;6	;	2	6	6	6	8.1	8.1	8.1	84.128	776	776;776	0	23.856	6302.5	10087	11166	4373.9	6135.2	9765.8	11188	4670.4	5	5	5	5	55060000	9				631	506;7013;9491;15351;15491;16244	True;True;True;True;True;True	519;7225;9772;15784;15926;16692	1055;13623;13624;18393;28904;28905;29151;30488;30489	1181;15281;15282;20612;32025;32026;32289;33756;33757	1181;15281;20612;32026;32289;33757
Rv3731;BCG_RS19450	Rv3731;BCG_RS19450	2;2	2;2	2;2	;	2	2	2	2	5.6	5.6	5.6	40.159	358	358;358	0	4.7516	17958	18338	17836	16581	17277	18103	18159	16528	2	3	3	3	54617000	3				632	3466;17634	True;True	3581;18106	6959;33166;33167	7851;36714;36715	7851;36714
Rv3736;BCG_RS19475	Rv3736;BCG_RS19475	3;3	3;3	3;3	;	2	3	3	3	13	13	13	37.973	353	353;353	0	9.5082	1848.7	2114.9	1713.5	1503.9	1778.1	2092.9	1748.1	1503.7	1	2	1	1	13976000	3				633	7216;7449;10854	True;True;True	7440;7678;11170	14017;14454;21031	15720;16202;23507	15720;16202;23507
Rv3748;BCG_RS19530	Rv3748;BCG_RS19530	2;2	2;2	2;2	;	2	2	2	2	14.3	14.3	14.3	12.697	119	119;119	0	4.5554	12189	13041	15044	36547	11740	12865	15533	35266	2	2	2	2	74114000	4				634	5550;8528	True;True	5721;8789	10715;16562;16563;16564	12012;18567;18568;18569	12012;18568
BCG_RS19560	BCG_RS19560	4	1	1		1	4	1	1	27.7	11.6	11.6	18.589	173	173	0	6.5725	0	0	0	0	0	0	0	0	0	0	0	0	26593000	1				635	171;2448;3083;5034	False;True;False;False	178;2546;3196;5192	383;384;5077;6327;9806	440;441;442;5700;7150;11017	442;5700;7150;11017
Rv3754;BCG_RS19565	Rv3754;BCG_RS19565	10;10	10;10	10;10	;	2	10	10	10	40.9	40.9	40.9	30.991	301	301;323	0	91.606	38714	39464	32163	37565	37252	38885	33220	37050	10	9	8	10	811830000	19				636	4;1188;1929;4011;5131;8684;13247;13353;14218;15471	True;True;True;True;True;True;True;True;True;True	5;1223;1999;2000;4147;5294;8949;13635;13741;14626;15906	8;2437;2438;4049;4050;4051;4052;7936;7937;9985;9986;16864;25145;25146;25324;25325;26859;29111;29112	8;2759;2760;4572;4573;4574;4575;8912;8913;11212;11213;18913;27932;27933;28126;28127;29781;32247;32248	8;2760;4573;8912;11213;18913;27932;28127;29781;32248	120	212
BCG_RS19590	BCG_RS19590	5	5	1		1	5	5	1	14.3	14.3	2.5	33.37	315	315	0	10.421	9779.2	10178	9012.2	15889	9413.8	10027	9350.5	15451	4	4	4	4	51301000	8				637	3836;4166;5292;13360;14807	True;True;True;True;True	3965;4306;5457;13748;15218	7634;8204;8205;8206;8207;10254;25340;27871	8587;9206;9207;9208;9209;11511;28142;30886	8587;9208;11511;28142;30886
Rv3762c;BCG_RS19605	Rv3762c;BCG_RS19605	3;3	3;3	3;3	;	2	3	3	3	4.5	4.5	4.5	68.482	626	626;626	0	3.4647	4049.3	3835.3	5509.9	2458.8	3890.6	3821.4	5457.3	2588.6	1	1	1	1	35912000	3				638	4341;9086;17934	True;True;True	4485;9365;18410	8524;17675;33665	9570;19816;37245	9570;19816;37245
Rv3764c;BCG_RS19615	Rv3764c;BCG_RS19615	6;6	6;6	6;6	;	2	6	6	6	14.3	14.3	14.3	50.344	475	475;475	0	11.586	1752.9	2078.9	2832.8	2901	1687.9	2044.4	2838.5	2865.3	2	3	3	2	19896000	7				639	346;6847;10738;15070;15632;15637	True;True;True;True;True;True	356;7053;11051;15492;16068;16073	735;13303;20819;20820;28357;29413;29419	837;14916;23272;23273;31419;32585;32591	837;14916;23272;31419;32585;32591
Rv3772;BCG_RS19675	Rv3772;BCG_RS19675	10;10	10;10	10;10	;	2	10	10	10	33.4	33.4	33.4	38.039	353	353;353	0	80.987	28650	27087	26407	37174	27527	26841	27084	36404	7	6	7	7	341840000	19				640	1408;2501;3002;8653;9174;10289;13500;14585;15111;16981	True;True;True;True;True;True;True;True;True;True	1451;2603;3113;8917;9455;10583;13892;14993;15534;17443	2908;2909;5215;6191;16794;17866;19877;25601;25602;25603;25604;27500;28433;28434;28435;31941;31942;31943;31944	3284;3285;5896;6994;18831;20023;22228;28434;28435;28436;28437;30491;31499;31500;31501;35354;35355;35356;35357	3285;5896;6994;18831;20023;22228;28435;30491;31499;35357
Rv3777;BCG_RS19715	Rv3777;BCG_RS19715	7;7	7;7	7;7	;	2	7	7	7	20.4	20.4	20.4	33.963	328	328;328	0	17.238	53757	51385	43227	41540	51660	50855	44446	41339	7	7	7	7	643500000	13				641	750;874;2904;10733;15467;15572;16227	True;True;True;True;True;True;True	771;898;3015;11046;15902;16007;16675	1542;1543;1776;1777;1778;1779;5994;20811;29105;29296;29297;29298;30464	1750;1751;2002;2003;2004;2005;6770;23264;32240;32445;32446;32447;33732	1751;2005;6770;23264;32240;32446;33732
Rv3793;BCG_RS19795	Rv3793;BCG_RS19795	11;11	11;11	11;11	;	2	11	11	11	10.2	10.2	10.2	117.49	1094	1094;1094	0	58.78	37708	38738	48799	58082	36289	38344	49202	57242	12	12	12	12	226000000	19				642	1987;2125;2605;3156;10794;11061;11110;13906;15323;17358;17894	True;True;True;True;True;True;True;True;True;True;True	2074;2216;2709;3269;11109;11381;11431;14309;15754;17828;18370	4206;4207;4468;4469;5414;5415;5416;6438;6439;20925;20926;21437;21512;26327;26328;28849;32696;33601	4748;4749;5040;5041;6128;6129;6130;7268;7269;23390;23391;23937;24016;29204;29205;31966;31967;36192;37173	4749;5040;6128;7269;23390;23937;24016;29205;31967;36192;37173
Rv3795;BCG_RS19805	Rv3795;BCG_RS19805	9;9	9;9	9;9	;	2	9	9	9	10.9	10.9	10.9	118.02	1098	1098;1098	0	69.373	17501	16308	19639	18014	16810	16226	19758	17970	6	6	6	6	149140000	13				643	1965;3895;5154;8615;9251;11678;11784;15490;17010	True;True;True;True;True;True;True;True;True	2049;4027;5317;8879;9532;12029;12152;15925;17472	4155;7747;10027;10028;16733;16734;17989;22559;22789;22790;29150;31999	4688;4689;8706;11260;11261;18767;18768;20159;25148;25411;25412;32288;35416	4689;8706;11261;18767;20159;25148;25412;32288;35416
Rv3796;BCG_RS19810	Rv3796;BCG_RS19810	3;3	3;3	3;3	;	2	3	3	3	9.6	9.6	9.6	39.443	375	375;375	0	4.5441	3604.3	3452	4019.1	2897.2	3463.9	3427.5	4037.6	2931.4	2	2	2	2	23051000	3				644	12477;13959;16073	True;True;True	12850;14363;16515	23924;26414;30190	26633;29302;33439	26633;29302;33439
Rv3801c;BCG_RS19835	Rv3801c;BCG_RS19835	25;25	25;25	25;25	;	2	25	25	25	45.4	45.4	45.4	69.231	637	637;637	0	239.23	296620	270590	280390	180870	284780	269110	283100	184390	64	65	65	63	8663500000	103				645	274;535;826;3291;3371;3585;3642;3799;4175;4510;5589;5641;5751;5820;5949;6821;7670;8336;8722;9312;9820;10199;10844;13637;14710	True;True;True;True;True;True;True;True;True;True;True;True;True;True;True;True;True;True;True;True;True;True;True;True;True	282;548;848;3404;3484;3703;3761;3923;4315;4657;5760;5813;5923;5992;6123;7025;7026;7910;8593;8987;9593;10105;10492;11160;14031;15120	589;590;1111;1112;1113;1114;1115;1672;6655;6656;6785;7183;7184;7185;7186;7187;7295;7296;7573;7574;7575;8226;8227;8228;8229;8828;8829;10779;10780;10870;11062;11177;11441;11442;13236;13237;14928;14929;14930;16213;16214;16215;16216;16217;16218;16932;16933;16934;18081;18082;18083;18084;18085;18086;18087;18088;19007;19008;19009;19714;19715;21010;21011;21012;21013;25840;25841;27707;27708;27709	674;675;1244;1245;1246;1247;1248;1249;1250;1251;1891;7505;7506;7507;7652;8091;8092;8093;8094;8095;8096;8097;8098;8210;8211;8212;8213;8214;8522;8523;8524;8525;9233;9234;9235;9236;9237;9238;9239;9911;9912;9913;12078;12079;12080;12174;12384;12519;12520;12806;12807;12808;14843;14844;16755;16756;16757;18178;18179;18180;18181;18182;18183;18184;18185;18186;18187;18188;18991;18992;18993;18994;20257;20258…	674;1248;1891;7506;7652;8091;8211;8524;9239;9912;12079;12174;12384;12520;12806;14843;16757;18178;18993;20264;21279;22047;23484;28684;30710	121	329
Rv3805c;BCG_RS19855	Rv3805c;BCG_RS19855	3;3	3;3	3;3	;	2	3	3	3	4.5	4.5	4.5	68.709	627	627;627	0	6.6102	4535.8	5259.4	6263.6	10821	4376.8	5168.6	6382.4	10543	2	2	2	3	14213000	3				646	2813;17000;17390	True;True;True	2920;17462;17862	5815;31979;32750	6575;35393;36255	6575;35393;36255
Rv3813c;BCG_RS19900	Rv3813c;BCG_RS19900	3;3	3;3	3;3	;	2	3	3	3	21.6	21.6	21.6	28.533	273	273;273	0	31.538	8584.6	6411.2	8036.2	6766.3	8211.1	6496.5	8047.2	6762.2	5	6	5	4	104850000	8				647	1228;14943;16245	True;True;True	1263;15357;16693	2524;2525;28126;28127;28128;30490;30491;30492	2854;2855;31173;31174;31175;33758;33759;33760	2855;31175;33759
Rv3820c;BCG_RS19935	Rv3820c;BCG_RS19935	4;4	4;4	4;4	;	2	4	4	4	12.2	12.2	12.2	52.149	468	468;468	0	34.786	14151	12486	5948.3	4801.1	13579	12373	6425.5	4823.6	3	3	3	3	31874000	6				648	5007;10563;12246;17563	True;True;True;True	5164;10866;12617;18035	9754;20465;23523;23524;33051	10962;22883;26203;26204;26205;36592	10962;22883;26203;36592
Rv3825c;BCG_RS19960	Rv3825c;BCG_RS19960	35;35	32;32	32;32	;	2	35	32	32	22.2	20.9	20.9	225.77	2126	2126;2126	0	240.64	94752	90351	17729	19782	91045	88827	22102	19549	21	22	17	19	773180000	46				649	1125;2088;2332;2802;3675;3745;3954;4358;4400;4695;4964;4985;5946;7511;8522;8629;9296;9739;10714;10988;11176;11279;11435;12016;12448;12484;12953;13702;14824;14856;15003;15755;16031;16298;17434	True;True;True;True;True;True;True;True;True;True;True;True;False;True;False;True;True;True;True;True;True;True;True;True;True;True;False;True;True;True;True;True;True;True;True	1158;2177;2427;2909;3796;3867;4088;4503;4546;4844;4845;5118;5141;6120;7743;8783;8893;9577;10024;11027;11306;11499;11602;11758;12385;12821;12857;13333;14098;15235;15268;15423;16194;16473;16748;17906	2295;4399;4846;5794;5795;7356;7457;7458;7843;7844;8565;8566;8567;8646;9144;9145;9146;9671;9712;9713;9714;11437;14581;14582;16553;16756;18054;18867;20777;21300;21301;21628;21816;22115;23142;23878;23937;23938;24667;24668;25964;27925;27981;28248;29624;30111;30592;30593;32828	2581;4960;5447;6547;6548;6549;8279;8385;8386;8806;8807;9614;9615;9616;9701;10261;10262;10263;10870;10914;10915;10916;12801;16352;16353;18558;18791;20229;21129;23227;23795;23796;24143;24355;24682;25786;26587;26647;26648;27418;27419;27420;28813;30956;31015;31306;32816;33358;33872;33873;36342	2581;4960;5447;6547;8279;8385;8806;9615;9701;10261;10870;10916;12801;16353;18558;18791;20229;21129;23227;23795;24143;24355;24682;25786;26587;26648;27418;28813;30956;31015;31306;32816;33358;33873;36342	122	1258
BCG_RS20005;Rv3833	BCG_RS20005;Rv3833	3;2	3;2	3;2	;	2	3	3	3	12.5	12.5	12.5	29.486	263	263;263	0	2.7743	0	0	0	0	0	0	0	0	0	0	0	0	25612000	3				650	4927;10011;14578	True;True;True	5081;10298;14986	9588;19358;27490	10765;21666;30481	10765;21666;30481
Rv3835;BCG_RS20015	Rv3835;BCG_RS20015	5;5	5;5	5;5	;	2	5	5	5	20.7	20.7	20.7	47.043	449	449;450	0	79.388	7564.8	6474.4	6843.5	7467.2	7255.1	6467.5	6951.5	7386.5	3	3	3	3	143050000	12				651	5823;6114;11621;11622;15492	True;True;True;True;True	5995;6294;11967;11968;15927	11183;11184;11185;11186;11784;11785;22453;22454;22455;29152;29153	12529;12530;12531;12532;13188;13189;13190;25035;25036;25037;32290;32291	12529;13190;25035;25037;32291
Rv3839;BCG_RS20035	Rv3839;BCG_RS20035	1;1	1;1	1;1	;	2	1	1	1	3.9	3.9	3.9	28.292	258	258;258	0.004428	1.4139	4058.1	4688.7	3597.5	5178.6	3915.4	4588	3751.3	5067.5	1	1	1	1	2454600	1				652	7270	TRUE	7495	14130	15844	15844
BCG_RS20055;Rv3843c	BCG_RS20055;Rv3843c	6;5	6;5	6;5	;	2	6	6	6	21.6	21.6	21.6	37.465	342	342;342	0	34.067	8323.3	7698.5	11376	24174	7989.9	7681.5	11561	23395	6	7	8	8	230350000	15				653	51;1281;7110;7234;13244;17490	True;True;True;True;True;True	53;54;1320;7327;7458;13632;17962	114;115;116;117;2635;13798;13799;13800;13801;14052;25140;25141;32926;32927;32928	133;134;135;136;2977;15476;15477;15478;15479;15760;27927;27928;36453;36454;36455	133;2977;15476;15760;27927;36454	123	199
Rv3846;BCG_RS20075	Rv3846;BCG_RS20075	6;6	6;6	6;6	;	2	6	6	6	24.6	24.6	24.6	23.034	207	207;207	0	31.705	294820	325960	181860	81134	284170	318980	192060	85419	35	35	35	35	4384500000	51				654	1061;1572;4466;6136;7959;17497	True;True;True;True;True;True	1093;1629;4612;6318;8204;17969	2165;2166;2167;2168;2169;3274;3275;3276;3277;3278;3279;3280;3281;3282;3283;3284;3285;8756;8757;8758;8759;8760;11829;11830;11831;11832;11833;15493;15494;15495;15496;15497;15498;32937;32938;32939;32940	2438;2439;2440;2441;2442;3698;3699;3700;3701;3702;3703;3704;3705;3706;3707;3708;3709;3710;3711;3712;3713;3714;9830;9831;9832;9833;9834;9835;13236;13237;13238;13239;13240;13241;13242;17394;17395;17396;17397;17398;17399;17400;17401;36464;36465;36466;36467;36468;36469;36470;36471	2440;3702;9832;13238;17394;36467
BCG_RS20135	BCG_RS20135	18	1	1		1	18	1	1	49.6	2	2	53.401	488	488	0.00038226	2.0988	249.13	0	285.3	1919.9	234.81	0	299.49	1828.3	1	0	1	1	1856400	1				655	6;616;701;922;989;1195;1235;4969;5430;6265;9737;10198;12333;15997;16721;16790;17108;17671	False;False;False;False;False;False;True;False;False;False;False;False;False;False;False;False;False;False	7;634;721;949;1018;1230;1270;5124;5598;6453;6454;10022;10491;12706;16438;17180;17250;17574;18143	11;12;1258;1431;1432;1433;1434;1871;1872;1992;2450;2451;2536;9685;10506;12101;12102;12103;18862;18863;18864;18865;19712;19713;23694;30039;31458;31459;31460;31598;31599;32190;32191;32192;32193;33221	11;12;1414;1617;1618;1619;1620;2104;2105;2106;2240;2773;2774;2866;10886;11788;13548;13549;13550;21124;21125;21126;21127;22043;22044;22045;26395;33278;34820;34821;34822;34823;34975;34976;35628;35629;35630;35631;36770	12;1414;1617;2105;2240;2773;2866;10886;11788;13550;21126;22045;26395;33278;34822;34976;35630;36770	124	445
Rv3859c;BCG_RS20140	Rv3859c;BCG_RS20140	35;35	35;35	35;35	;	2	35	35	35	26.6	26.6	26.6	165.94	1527	1527;1527	0	242.73	71771	69164	108170	126470	68982	68934	108030	124730	26	26	26	26	977900000	48				656	1065;1521;1552;1663;3094;3215;4370;4540;4615;4885;5289;5464;5593;5999;6158;7113;7188;7630;7903;8225;8269;8705;8783;9726;9830;11183;11314;11315;11316;13889;14546;15329;15700;16820;17279	True;True;True;True;True;True;True;True;True;True;True;True;True;True;True;True;True;True;True;True;True;True;True;True;True;True;True;True;True;True;True;True;True;True;True	1097;1573;1608;1722;3207;3328;4515;4687;4762;5038;5454;5632;5764;6174;6342;7331;7411;7866;8148;8476;8525;8970;9048;10011;10116;11506;11637;11638;11639;14292;14954;15760;16138;17280;17748	2177;3152;3228;3454;3455;3456;3457;6343;6539;8593;8594;8880;9010;9505;10251;10560;10788;11537;11877;13810;13963;13964;14841;15410;15996;16095;16898;17055;18842;18843;18844;19028;19029;21642;21895;21896;21897;26302;27426;27427;28856;28857;29524;31639;31640;31641;32569	2450;3563;3649;3892;3893;3894;3895;7166;7376;9646;9647;9967;10112;10680;11508;11847;12088;12915;13289;15489;15661;15662;16655;17302;17939;18055;18951;19126;21102;21103;21104;21105;21301;21302;24160;24441;24442;24443;29177;30413;30414;31974;31975;32705;35017;35018;35019;36049	2450;3563;3649;3895;7166;7376;9647;9967;10112;10680;11508;11847;12088;12915;13289;15489;15661;16655;17302;17939;18055;18951;19126;21103;21302;24160;24441;24442;24443;29177;30414;31975;32705;35018;36049	125	1522
Rv3860;BCG_RS20145	Rv3860;BCG_RS20145	2;2	2;2	2;2	;	2	2	2	2	4.6	4.6	4.6	42.133	390	390;390	0.00038344	2.1338	2191.1	1419.4	2182	1168.1	2092.5	1455.6	2158.3	1208.9	1	1	1	1	12927000	2				657	12291;13517	True;True	12663;13909	23605;25630	26289;28464	26289;28464
BCG_RS20165	BCG_RS20165	8	1	1		1	8	1	1	18.9	3.6	3.6	43.506	418	418	0	10.313	1124.3	722.02	843.66	2493	1073.6	738.23	877.68	2396.9	1	1	1	1	5886500	1				658	2115;2292;2380;4457;7255;10279;11069;11589	False;False;False;True;False;False;False;False	2204;2386;2476;4603;7479;10573;11389;11930	4445;4446;4790;4791;4945;4946;8741;14089;19853;19854;19855;21447;21448;22389;22390	5013;5014;5388;5389;5559;5560;9814;15799;22198;22199;22200;23947;23948;24970;24971	5013;5389;5559;9814;15799;22199;23948;24971
BCG_RS20185	BCG_RS20185	15	1	1		1	15	1	1	26.7	1.9	1.9	62.453	573	573	0.0033358	1.5093	0	0	0	0	0	0	0	0	0	0	0	0	25502000	1				659	447;709;2940;3433;8029;9234;9662;9663;10369;11042;11529;12527;14565;15239;15660	False;False;False;False;False;False;False;False;False;False;False;False;False;False;True	458;459;729;3051;3547;8276;9515;9947;9948;10666;11361;11864;12900;14973;15665;16096	935;936;1447;1448;6074;6075;6890;6891;6892;15610;15611;15612;17966;18719;18720;18721;18722;18723;18724;18725;18726;20050;20051;21393;21394;22287;24007;24008;24009;27464;27465;27466;27467;28645;28646;28647;29452	1048;1049;1635;1636;6867;6868;6869;7776;7777;7778;17518;17519;17520;20134;20973;20974;20975;20976;20977;20978;20979;20980;22431;22432;22433;23890;23891;23892;24865;26723;26724;26725;30453;30454;30455;30456;31727;31728;31729;32629	1049;1636;6867;7778;17518;20134;20976;20978;22433;23890;24865;26724;30454;31729;32629	126	312
Rv3881c;BCG_RS20210	Rv3881c;BCG_RS20210	14;14	14;14	14;14	;	2	14	14	14	46.5	46.5	46.5	47.593	460	460;460	0	288.81	33781	34552	19476	20765	32518	33965	20699	20562	15	15	13	14	620480000	28				660	423;1997;2966;3931;4693;5463;6517;7408;10879;11397;11812;15128;15647;16496	True;True;True;True;True;True;True;True;True;True;True;True;True;True	434;2084;3077;4064;4842;5631;6711;7637;11195;11720;12181;15551;16083;16949	887;888;889;4226;4227;4228;4229;4230;6128;6129;7798;7799;7800;9142;10559;12599;14372;14373;21075;22048;22827;28462;29430;30981;30982;30983	999;1000;1001;4768;4769;4770;4771;4772;6929;6930;8758;8759;8760;10258;10259;11846;14123;14124;16110;16111;23554;24606;25450;31531;32603;34290;34291;34292	1000;4769;6930;8760;10258;11846;14124;16111;23554;24606;25450;31531;32603;34290
Rv3883c;BCG_RS20220	Rv3883c;BCG_RS20220	2;2	2;2	2;2	;	2	2	2	2	9	9	9	45.118	446	446;446	0	8.9943	994.24	243.06	512.59	368.65	941.78	254.12	503.13	363.5	2	1	2	1	9327600	3				661	5826;12648	True;True	5998;13023	11192;24198	12540;26918;26919	12540;26918
Rv3884c;BCG_RS20225	Rv3884c;BCG_RS20225	3;3	3;3	3;3	;	2	3	3	3	5.2	5.2	5.2	68.04	619	619;619	0	2.9499	0	0	0	0	0	0	0	0	0	0	0	0	6805400	3				662	573;4364;5627	True;True;True	587;4509;5798	1179;8579;10845	1319;9630;12147	1319;9630;12147
Rv3885c;BCG_RS20230	Rv3885c;BCG_RS20230	7;7	7;7	7;7	;	2	7	7	7	15.6	15.6	15.6	57.655	537	537;537	0	31.233	14264	14625	18216	10264	13727	14473	18192	10577	7	7	8	8	72970000	12				663	6384;9684;9685;10608;15092;16001;17257	True;True;True;True;True;True;True	6576;9969;9970;10916;15515;16442;17726	12342;18762;18763;18764;18765;20581;20582;20583;28394;30046;30047;32531	13828;21018;21019;21020;21021;23006;23007;23008;31458;33286;33287;36007	13828;21019;21021;23008;31458;33287;36007
Rv3895c;BCG_RS20280	Rv3895c;BCG_RS20280	8;8	8;8	8;8	;	2	8	8	8	23.8	23.8	23.8	51.586	495	495;495	0	95.71	11665	11204	11400	2277.4	11211	11079	11441	2608.2	4	3	4	2	144830000	10				664	1702;1729;3105;5676;13170;15690;16613;17189	True;True;True;True;True;True;True;True	1763;1790;3218;5848;13554;16127;17068;17658	3537;3538;3539;3598;6360;10932;25015;29508;31220;32374	3993;3994;3995;4062;7184;12238;27798;32689;34548;35839	3994;4062;7184;12238;27798;32689;34548;35839
Rv3909;BCG_RS20345	Rv3909;BCG_RS20345	9;9	9;9	9;9	;	2	9	9	9	17.8	17.8	17.8	83.908	802	802;802	0	65.62	27085	26907	37597	37305	26049	26723	37612	37065	9	9	9	9	104110000	10				665	669;5325;8429;11182;13770;14741;15040;15170;16643	True;True;True;True;True;True;True;True;True	688;5491;8686;11505;14167;15152;15462;15593;17099	1370;10309;16381;21641;26078;26079;27766;28307;28521;31284	1550;11571;18366;24159;28938;28939;30776;31368;31594;34620	1550;11571;18366;24159;28939;30776;31368;31594;34620
Rv3910;BCG_RS20350;BCG_RS00090	Rv3910;BCG_RS20350;BCG_RS00090	18;18;13	18;18;13	18;18;13	;;	3	18	18	18	19.3	19.3	19.3	123.56	1184	1184;1184;518	0	185.78	68581	63474	68986	93812	65857	63042	70266	91982	22	22	23	23	1053200000	33				666	1327;3648;3877;4046;5086;6699;7192;13017;13592;13986;14276;14298;14299;14549;14646;14746;16364;17435	True;True;True;True;True;True;True;True;True;True;True;True;True;True;True;True;True;True	1367;3768;4008;4183;5249;6897;7415;13397;13986;14392;14684;14706;14707;14957;15056;15157;16814;17907	2728;2729;7308;7709;7710;7987;7988;9907;9908;12971;12972;13969;13970;24769;25764;26467;26964;27002;27003;27432;27433;27434;27435;27597;27598;27599;27600;27773;30721;30722;30723;32829	3078;3079;8228;8668;8669;8965;8966;11122;11123;14547;14548;15667;15668;27525;28602;29364;29894;29937;29938;30419;30420;30421;30422;30594;30595;30596;30597;30783;30784;34013;34014;34015;36343	3078;8228;8669;8966;11123;14547;15668;27525;28602;29364;29894;29937;29938;30421;30596;30784;34014;36343
Rv3913;BCG_RS20365+BCG_RS00105	Rv3913;BCG_RS20365+BCG_RS00105	7;7	7;7	7;7	;	2	7	7	7	36.1	36.1	36.1	35.643	335	335;335	0	255.86	10136	9531.3	13268	26605	9733.1	9496.7	13483	25813	8	9	9	11	827950000	16				667	4083;7689;11514;12265;14301;15236;17404	True;True;True;True;True;True;True	4222;7930;11848;12637;14709;15662;17876	8057;14981;14982;14983;22258;23562;23563;27005;27006;27007;28641;32777;32778	9043;16819;16820;16821;16822;24832;26244;26245;29940;29941;29942;31722;31723;36288;36289;36290	9043;16819;24832;26245;29942;31722;36290
Rv3921c;BCG_RS20405+BCG_RS00145	Rv3921c;BCG_RS20405+BCG_RS00145	2;2	2;2	2;2	;	2	2	2	2	4.6	4.6	4.6	40.916	366	366;366	0	3.6448	16226	15126	17161	24425	15586	15039	17457	23911	2	2	2	2	21871000	2				668	12082;12539	True;True	12451;12913	23241;24029	25897;26745	25897;26745
Rv1899c;BCG_RS21055	Rv1899c;BCG_RS21055	9;9	9;9	9;9	;	2	9	9	9	26.8	26.8	26.8	35.071	343	343;358	0	60.07	68217	65058	51262	29278	65553	64359	52634	30135	11	11	11	11	503940000	16				669	607;1042;1181;2116;7848;9211;9931;10623;17076	True;True;True;True;True;True;True;True;True	624;1072;1216;2205;2206;8093;9492;10217;10933;17541	1241;2118;2119;2425;4447;4448;15316;15317;17928;19216;20607;32124;32125	1396;2384;2385;2386;2387;2746;5015;5016;17199;17200;20092;21508;21509;23032;35554;35555	1396;2385;2746;5016;17200;20092;21509;23032;35555	127	240
BCG_RS21165;Rv2290	BCG_RS21165;Rv2290	2;2	2;2	2;2	;	2	2	2	2	28.1	28.1	28.1	12.683	121	121;171	0.00037965	1.9669	1530.5	1407.2	2636.4	922.62	1469.7	1406.4	2607.8	977.04	1	1	2	1	42235000	3				670	4965;8626	True;True	5119;8890	9672;9673;16751	10871;10872;18786	10871;18786
Rv2995c;BCG_RS21430	Rv2995c;BCG_RS21430	12;12	12;12	12;12	;	2	12	12	12	43.8	43.8	43.8	35.306	336	336;336	0	111.99	38253	35168	38092	43096	36734	34961	38658	42576	11	10	11	13	716590000	23				671	2703;4645;5714;8019;9578;9694;11421;11936;13109;15187;16339;17006	True;True;True;True;True;True;True;True;True;True;True;True	2808;4793;5886;8266;9861;9979;11744;12305;13492;15610;16789;17468	5605;9057;10990;15596;18549;18550;18783;22090;22091;22092;23016;23017;24919;28550;30676;30677;30678;30679;30680;30681;31990	6338;6339;10164;12300;17504;20788;20789;21040;21041;24654;24655;24656;25651;25652;27689;31623;33964;33965;33966;33967;33968;33969;35404	6338;10164;12300;17504;20789;21041;24654;25651;27689;31623;33966;35404
BCG_RS21770;Rv1388	BCG_RS21770;Rv1388	6;5	6;5	6;5	;	2	6	6	6	52.4	52.4	52.4	11.506	105	105;190	0	27.677	37894	33016	36679	154320	36351	32958	38969	147620	16	17	17	18	1353500000	23				672	1827;2216;2217;3147;6711;16807	True;True;True;True;True;True	1893;2307;2308;2309;3260;6909;17267	3823;3824;3825;3826;3827;4646;4647;4648;4649;4650;4651;6424;6425;6426;12987;12988;12989;31620;31621	4317;4318;4319;4320;4321;4322;4323;4324;5232;5233;5234;5235;5236;5237;7253;7254;7255;7256;14563;14564;14565;34998;34999	4319;5232;5237;7255;14563;34998	128	76
CON__P00735	CON__P00735	1	1	1		1	1	1	1	1.3	1.3	1.3	70.505	625	625	0.0033321	1.483	0	0	0	0	0	0	0	0	0	0	0	0	35723000	1			+	673	11470	TRUE	11798	22187	24757	24757
CON__P00761	CON__P00761	2	2	2		1	2	2	2	7.8	7.8	7.8	24.409	231	231	0	7.8885	26259	25851	36299	49173	25250	25689	36517	48220	4	4	4	4	2261400000	8			+	674	10968;15657	True;True	11286;16093	21257;21258;21259;29445	23746;23747;23748;23749;32618;32619;32620;32621	23747;32619
CON__P02533;CON__Q04695;CON__Q9QWL7	CON__P02533;CON__Q04695;CON__Q9QWL7	5;3;3	4;2;2	2;1;1	;;	3	5	4	2	12.3	10.8	4.2	51.621	472	472;432;433	0	23.53	1659.5	1680.6	1200.6	1725.7	1596.6	1655.3	1233.5	1688.8	2	2	1	2	31569000	6			+	675	4207;5317;9408;10444;16345	True;True;False;True;True	4349;5483;9689;10743;16795	8283;10295;18255;20208;20209;30691	9297;11557;20462;20463;22603;22604;22605;33982	9297;11557;20463;22605;33982
CON__P48668;CON__P04259;CON__P02538;CON__P19013	CON__P48668;CON__P04259;CON__P02538;CON__P19013	4;4;4;2	2;2;2;0	1;1;1;0	;;;	4	4	2	1	5.9	3	1.6	60.024	564	564;564;564;594	0.0029784	1.5532	2591.7	2342.9	1708.3	2400.1	2488	2324	1787.4	2350.6	1	1	1	1	7096500	2			+	676	2304;5544;7318;13861	False;False;True;True	2398;5715;7544;14260	4806;10700;10701;10702;14217;26246	5405;5406;11995;11996;11997;15941;29116	5406;11997;15941;29116
CON__P02769;CON__P02768-1	CON__P02769	21;4	21;4	21;4		2	21	21	21	34.6	34.6	34.6	69.293	607	607;609	0	128.85	112120	101190	10407	17272	107630	99734	15836	16802	19	19	15	13	637390000	34			+	677	823;2509;3321;3327;5291;5453;6029;8021;9370;9744;11285;11332;11362;11681;12625;12987;13793;14507;16678;17716;17783	True;True;True;True;True;True;True;True;True;True;True;True;True;True;True;True;True;True;True;True;True	845;2611;3434;3440;5456;5621;6204;8268;9651;10029;11608;11655;11685;12033;13000;13367;14190;14915;17136;18189;18257	1667;5230;6698;6699;6708;10253;10543;11600;11601;11602;15598;15599;15600;15601;18196;18872;21827;21923;21978;21979;22589;22590;24163;24164;24165;24716;26117;27349;27350;31355;31356;33296;33411	1886;5912;7551;7552;7562;11510;11826;12984;12985;12986;17506;17507;17508;17509;20401;21134;24368;24470;24526;24527;25195;25196;26883;26884;26885;27471;28977;30325;30326;34700;34701;36846;36969;36970	1886;5912;7552;7562;11510;11826;12986;17509;20401;21134;24368;24470;24527;25195;26885;27471;28977;30326;34700;36846;36969
CON__P04264	CON__P04264	19	19	11		1	19	19	11	30.4	30.4	19.6	66.017	644	644	0	164.31	116840	105200	73381	87530	112150	104350	76800	86255	17	17	17	17	914160000	33			+	678	780;4123;4275;5765;6694;7368;7415;8492;10634;13434;13435;13572;13759;13813;13847;14927;15001;17352;17592	True;True;True;True;True;True;True;True;True;True;True;True;True;True;True;True;True;True;True	801;4263;4418;4419;5937;6892;7594;7644;8752;10944;13823;13824;13966;14156;14210;14245;15340;15421;17822;18064	1593;1594;8121;8122;8123;8404;8405;8406;8407;11087;12965;14301;14383;14384;16500;16501;20623;25482;25483;25730;26061;26155;26219;26220;28099;28246;32685;32686;32687;33100	1805;1806;9111;9112;9113;9422;9423;9424;9425;12414;14541;16035;16121;16122;18501;18502;23051;28303;28304;28567;28917;29016;29017;29086;29087;31141;31304;36179;36180;36181;36182;36183;36644	1805;9112;9423;12414;14541;16035;16122;18501;23051;28303;28304;28567;28917;29017;29087;31141;31304;36180;36644	129	469
CON__P08779	CON__P08779	3	1	1		1	3	1	1	7.4	4	4	51.267	473	473	0	27.419	1042.5	815.86	314.92	336.95	998.3	814.45	350.78	333.6	1	1	1	1	6993000	1			+	679	8672;9408;16345	True;False;False	8937;9689;16795	16837;18255;30691	18882;20462;20463;33982	18882;20463;33982
CON__P13645;CON__P02535-1;CON__Q7Z3Y7;CON__Q7Z3Y8;CON__Q148H6;CON__Q7Z3Z0	CON__P13645	14;6;3;2;2;1	14;6;3;2;2;1	12;5;1;1;1;1		6	14	14	12	19.2	19.2	16.9	59.51	593	593;570;486;459;464;450	0	113.01	78778	75459	52816	62901	75708	74559	55260	61989	11	11	11	11	422650000	22			+	680	1679;3136;9408;9941;10354;11937;12619;13439;13440;13807;14015;14016;14080;17602	True;True;True;True;True;True;True;True;True;True;True;True;True;True	1739;3249;9689;10227;10651;12306;12994;13828;13829;14204;14421;14422;14486;18074	3491;6409;6410;18255;19229;19230;19231;20019;20020;23018;24157;25493;25494;26142;26143;26518;26519;26520;26615;33114	3931;7238;7239;20462;20463;21522;21523;21524;21525;22395;22396;25653;26877;28315;28316;29002;29003;29417;29418;29419;29516;36659	3931;7238;20463;21525;22396;25653;26877;28315;28316;29003;29417;29419;29516;36659
CON__P13647	CON__P13647	4	2	1		1	4	2	1	5.8	3.2	1.5	62.378	590	590	0.0022388	1.6061	9037.7	6727	7104	7513.9	8648.2	6787.4	7212.6	7443.1	2	2	2	2	17476000	2			+	681	2303;5544;7318;17593	True;False;False;True	2397;5715;7544;18065	4805;10700;10701;10702;14217;33101	5404;11995;11996;11997;15941;36645	5404;11997;15941;36645
CON__P31096	CON__P31096	1	1	1		1	1	1	1	4.2	4.2	4.2	29.241	262	262	0.0065717	1.2108	0	0	0	0	0	0	0	0	0	0	0	0	7428800	1			+	682	9834	TRUE	10120	19033	21306	21306
CON__P35527	CON__P35527	9	9	9		1	9	9	9	17	17	17	62.129	623	623	0	60.9	50138	46470	51110	63852	48149	46202	51933	62806	10	11	11	11	340010000	16			+	683	6695;6696;9265;11751;12316;12356;13573;14925;16712	True;True;True;True;True;True;True;True;True	6893;6894;9546;12113;12114;12688;12729;13967;15338;17171	12966;12967;12968;18009;22724;22725;23669;23670;23734;25731;25732;25733;28095;28096;31440	14542;14543;14544;20181;25342;25343;26369;26370;26436;28568;28569;28570;28571;31137;31138;34802	14542;14544;20181;25343;26369;26436;28569;31137;34802	130	234
CON__P35908;CON__P12035;CON__Q01546;CON__Q9R0H5;CON__Q6NXH9;CON__Q6IFZ6;CON__Q7Z794	CON__P35908	16;3;3;2;2;2;2	14;3;3;1;1;1;1	9;0;0;0;0;0;0		7	16	14	9	27.6	24.5	17.1	65.865	645	645;629;638;524;539;572;578	0	53.104	68403	63228	31803	40392	65693	62483	34380	39705	13	13	13	13	279260000	26			+	684	195;2304;4276;5544;5765;6550;6625;6704;7414;8492;9385;10635;10824;12125;13843;14371	True;True;True;True;False;True;True;True;True;False;True;True;True;True;True;True	202;2398;4420;5715;5937;6746;6823;6902;7643;8752;9666;10945;11140;12495;14241;14779	440;441;4806;8408;10700;10701;10702;11087;12675;12676;12677;12678;12832;12977;14382;16500;16501;18216;20624;20625;20626;20972;20973;23325;26213;26214;27138;27139	514;515;5405;5406;9426;11995;11996;11997;12414;14219;14220;14221;14222;14388;14553;16120;18501;18502;20421;23052;23053;23054;23439;23440;25994;29080;29081;30099;30100	515;5406;9426;11997;12414;14220;14388;14553;16120;18501;20421;23052;23439;25994;29081;30099
CON__Q2KJC7	CON__Q2KJC7	2	2	2		1	2	2	2	2.2	2.2	2.2	86.858	779	779	0.0055086	1.325	19228	15857	15893	8095.9	18430	15872	16044	8415.3	1	1	1	1	86638000	2			+	685	7638;9960	True;True	7874;10247	14853;19265	16668;21562	16668;21562
CON__Q6KB66-1	CON__Q6KB66-1	1	1	1		1	1	1	1	1.8	1.8	1.8	50.525	452	452	0.001127	1.7671	0	0	0	0	0	0	0	0	0	0	0	0	28981000	2			+	686	11209	TRUE	11532	21695;21696	24219;24220	24220
CON__Q86YZ3	CON__Q86YZ3	4	4	4		1	4	4	4	7.1	7.1	7.1	282.39	2850	2850	0	6.3522	870.5	676.12	684.22	736.44	833.53	679.71	696.58	728.93	1	1	1	1	16293000	4			+	687	6463;7373;12620;17681	True;True;True;True	6656;7599;12995;18154	12483;14308;24158;33246	13989;16042;26878;36796	13989;16042;26878;36796
CON__Q8BGZ7	CON__Q8BGZ7	3	1	1		1	3	1	1	5.4	2	2	59.74	551	551	0.0033333	1.4882	4802.7	5428.4	23237	6408.3	4631.5	5515.3	22308	7172.9	1	1	1	1	76221000	1			+	688	43;5544;13759	True;False;False	45;5715;14156	100;10700;10701;10702;26061	117;11995;11996;11997;28917	117;11997;28917
REV__Rv1181;REV__BCG_RS06435;REV__BB988_RS06495	REV__Rv1181;REV__BCG_RS06435;REV__BB988_RS06495	1;1;1	1;1;1	1;1;1	;;	3	1	1	1	0	0	0	168.11	1582	1582;2085;2085	0.0058716	1.3052	12478	12526	33949	35857	12003	12603	33292	35522	3	3	3	3	124240000	4		+		689	16112	TRUE	16555	30245;30246;30247;30248	33497;33498;33499;33500	33497
REV__BCG_RS20950;REV__BCG_RS00675;REV__Rv0095c	REV__BCG_RS20950;REV__BCG_RS00675;REV__Rv0095c	1;1;1	1;1;1	1;1;1	;;	3	1	1	1	0	0	0	11.753	105	105;134;136	1	-2	0	0	0	0	0	0	0	0	0	0	0	0	15456000	1	+	+		690	5213	TRUE	5378	10134	11376	11376	131	96
REV__Rv0632c;REV__BCG_RS03465	REV__Rv0632c;REV__BCG_RS03465	1;1	1;1	1;1	;	2	1	1	1	0	0	0	24.355	231	231;231	0.0097933	1.0879	4281	4437.6	5987.3	7258.9	4120.7	4394.3	6020	7148.5	1	1	1	1	99716000	1		+		691	1452	TRUE	1497	3004	3391	3391
REV__Rv0728c;REV__BCG_RS03990	REV__Rv0728c;REV__BCG_RS03990	2;2	2;2	2;2	;	2	2	2	2	0	0	0	34.439	326	326;326	0.004062	1.4168	38488	36545	2463.7	3747	36982	35890	4567.5	3659.9	2	2	2	2	27441000	2		+		692	4270;16396	True;True	4413;16847	8395;30785	9412;34079	9412;34079
REV__Rv0860;REV__BCG_RS04700	REV__Rv0860;REV__BCG_RS04700	1;1	1;1	1;1	;	2	1	1	1	0	0	0	76.103	720	720;720	0.0087336	1.1256	1731.8	1959.2	11086	3369.5	1670.1	2018.4	10610	3717.2	1	1	1	1	71661000	3		+		693	4912	TRUE	5066	9554;9555;9556	10730;10731;10732	10732
REV__Rv0890c;REV__BCG_RS04850	REV__Rv0890c;REV__BCG_RS04850	1;1	1;1	1;1	;	2	1	1	1	0	0	0	94.495	882	882;882	0.0036941	1.4279	4611.4	3741.5	28764	4282.3	4418.6	4008.2	27377	5428.8	1	1	1	1	27580000	1		+		694	12424	TRUE	12797	23839	26547	26547
REV__Rv1915;REV__BCG_RS10050	REV__Rv1915;REV__BCG_RS10050	2;2	2;2	2;2	;	2	2	2	2	0	0	0	40.489	367	367;766	0.002984	1.5836	3332.8	3285.3	4269.3	3909.6	3204.7	3260.9	4279.5	3900.3	1	1	1	1	97460000	4		+		695	2341;11657	True;True	2436;12008	4860;22525;22526	5464;25112;25113;25114	5464;25114
REV__Rv3063;REV__BCG_RS15910	REV__Rv3063;REV__BCG_RS15910	1;1	1;1	1;1	;	2	1	1	1	0	0	0	80.162	758	758;758	0.0072913	1.1682	13925	13272	15059	16367	13381	13178	15237	16193	1	1	1	1	80616000	1		+		696	1738	TRUE	1800	3622	4088	4088
REV__Rv3202c;REV__BCG_RS16635	REV__Rv3202c;REV__BCG_RS16635	2;2	2;2	2;2	;	2	2	2	2	0	0	0	110.73	1055	1055;1055	0.00075873	1.9565	7204.6	6530.7	9506.4	16764	6916.7	6524.4	9621.5	16293	1	1	2	1	67724000	3		+		697	468;5890	True;True	480;6063	973;974;11324	1090;1091;12686	1090;12686
REV__Rv3570c;REV__BCG_RS18645	REV__Rv3570c;REV__BCG_RS18645	2;2	2;2	2;2	;	2	2	2	2	0	0	0	43.142	394	394;394	0.0062362	1.2933	10556	10512	14259	10685	10152	10432	14227	10784	3	3	4	4	444270000	5		+		698	9036;9825	True;True	9314;10111	17581;17582;17583;17584;19022	19716;19717;19718;19719;21295	19716;21295
REV__Rv0262c	REV__Rv0262c	1	1	1		1	1	1	1	0	0	0	20.037	181	181	0.0080146	1.1522	310.72	321.72	819.6	1643.6	299.07	322.59	817.42	1592.9	1	1	1	1	8942400	1		+		699	7129	TRUE	7348	13836	15516	15516
REV__Rv0266c	REV__Rv0266c	2	2	2		1	2	2	2	0	0	0	129.65	1209	1209	0.0076503	1.1581	25701	25353	21952	17591	24714	25050	22471	17681	2	2	2	2	86549000	2		+		700	1490;8807	True;True	1539;9073	3080;17108	3476;19193	3476;19193
REV__Rv0517	REV__Rv0517	1	1	1		1	1	1	1	0	0	0	48.178	436	436	0.0015026	1.7471	0	0	0	0	0	0	0	0	0	0	0	0	18557000	2		+		701	1479	TRUE	1528	3059;3060	3453;3454	3454
REV__Rv0563	REV__Rv0563	1	1	1		1	1	1	1	0	0	0	30.682	286	286	1	-2	1428.9	1560.6	1117.6	1151	1376.9	1530.7	1164.3	1141.5	1	1	1	1	294270000	1	+	+		702	12858	TRUE	13236	24512	27247	27247	132	4
REV__Rv0667	REV__Rv0667	1	1	1		1	1	1	1	0	0	0	129.23	1172	1172	0.00038625	2.2531	0	0	0	0	0	0	0	0	0	0	0	0	9625600	1		+		703	5654	TRUE	5826	10891	12196	12196
REV__Rv0886	REV__Rv0886	1	1	1		1	1	1	1	0	0	0	61.337	575	575	0.0033482	1.5434	0	0	0	0	0	0	0	0	0	0	0	0	156310000	1		+		704	6096	TRUE	6274	11753	13157	13157
REV__Rv1368	REV__Rv1368	1	1	1		1	1	1	1	0	0	0	26.851	261	261	0.004797	1.4126	0	0	0	0	0	0	0	0	0	0	0	0	96821000	1		+		705	17181	TRUE	17650	32362	35827	35827
REV__Rv1582c	REV__Rv1582c	1	1	1		1	1	1	1	0	0	0	52.4	471	471	0.0083758	1.1373	1727.9	645.56	294.19	271.27	1641	696.83	320.02	270.53	1	1	1	1	92397000	1		+		706	4483	TRUE	4630	8787	9863	9863
REV__Rv1691	REV__Rv1691	1	1	1		1	1	1	1	0	0	0	26.682	250	250	0.0055208	1.3526	1497.2	1275.3	1533.7	3395.3	1435.8	1276.3	1575.1	3282.8	1	1	1	1	2368800	1		+		707	12820	TRUE	13197	24469	27199	27199
REV__Rv2266	REV__Rv2266	1	1	1		1	1	1	1	0	0	0	47.824	428	428	0.0044297	1.4146	0	0	0	0	0	0	0	0	0	0	0	0	25406000	1		+		708	6948	TRUE	7156	13487	15117	15117
REV__Rv2423	REV__Rv2423	1	1	1		1	1	1	1	0	0	0	38.99	348	348	0.0026119	1.5957	19489	16569	16564	23121	18689	16549	16960	22649	1	1	1	1	30325000	2		+		709	6106	TRUE	6285	11770;11771	13174;13175	13175
REV__Rv2431c	REV__Rv2431c	1	1	1		1	1	1	1	0	0	0	10.687	99	99	0.0090909	1.1135	7088.8	7688	9428.5	18868	6830	7584.4	9641.3	18286	1	1	1	1	32735000	2		+		710	14840	TRUE	15252	27949;27950	30980;30981	30981
REV__Rv2452c	REV__Rv2452c	1	1	1		1	1	1	1	0	0	0	5.023	48	48	1	-2	1307	1048.2	824.49	949.71	1252.1	1048.9	854.35	937.24	1	1	1	1	53764000	1	+	+		711	14996	TRUE	15414	28232	31290	31290	133	37
REV__Rv2867c	REV__Rv2867c	1	1	1		1	1	1	1	0	0	0	30.326	284	284	0.0018706	1.6775	11942	12545	11483	25037	11498	12357	11966	24216	1	1	1	1	25138000	1		+		712	1070	TRUE	1102	2186	2459	2459
REV__Rv3131	REV__Rv3131	2	2	2		1	2	2	2	0	0	0	35.978	332	332	0.002243	1.6402	2363	2036.3	4433	7022.2	2266.5	2056.8	4408.9	6850.1	2	2	2	2	150410000	3		+		713	10149;11845	True;True	10440;12214	19624;22875;22876	21948;25500;25501	21948;25501
REV__Rv3264c	REV__Rv3264c	1	1	1		1	1	1	1	0	0	0	37.857	359	359	0.0011377	1.9515	7224.7	7251	10312	15040	6949.6	7199	10385	14711	1	1	1	1	153170000	2		+		714	6910	TRUE	7118	13429;13430	15051;15052	15051
REV__Rv3544c	REV__Rv3544c	1	1	1		1	1	1	1	0	0	0	35.468	339	339	0.0094477	1.1083	0	0	0	0	0	0	0	0	0	0	0	0	30991000	1		+		715	6208	TRUE	6395	11989	13423	13423
REV__Rv3588c	REV__Rv3588c	1	1	1		1	1	1	1	0	0	0	21.791	207	207	0.0065862	1.2542	0	0	0	0	0	0	0	0	0	0	0	0	16297000	2		+		716	8072	TRUE	8319	15689;15690	17606;17607	17607
REV__Rv3677c	REV__Rv3677c	1	1	1		1	1	1	1	0	0	0	28.49	264	264	0.0069292	1.1922	0	0	0	0	0	0	0	0	0	0	0	0	54113000	1		+		717	5406	TRUE	5572	10458	11736	11736
REV__Rv3923c	REV__Rv3923c	2	2	2		1	2	2	2	0	0	0	13.942	125	125	0.0051565	1.3816	10489	9719.4	9851.9	22694	10074	9654.8	10223	21923	1	1	1	1	25226000	2		+		718	8159;13219	True;True	8410;13607	15858;25102	17784;27887	17784;27887
Rv0002	Rv0002	15	15	1		1	15	15	1	38.6	38.6	3.7	42.113	402	402	0	113.72	197820	182420	185840	130030	189990	181250	188000	131750	29	28	28	27	2957200000	45				719	1207;1823;3498;5190;10401;10545;10881;10933;11164;11480;11517;14872;15895;16087;17451	True;True;True;True;True;True;True;True;True;True;True;True;True;True;True	1242;1889;3613;5353;10700;10848;11197;11251;11486;11810;11851;15284;16335;16529;17923	2480;2481;2482;3814;3815;3816;3817;7019;7020;10089;10090;10091;10092;20116;20117;20118;20438;20439;20440;21078;21188;21189;21190;21191;21607;22205;22262;22263;28003;29867;29868;29869;30209;30210;30211;32854;32855;32856;32857	2806;2807;2808;4308;4309;4310;4311;7918;7919;11330;11331;11332;11333;22500;22501;22502;22503;22853;22854;22855;23557;23558;23672;23673;23674;23675;24120;24121;24777;24836;24837;31038;33088;33089;33090;33458;33459;33460;33461;33462;33463;36374;36375;36376;36377	2807;4309;7919;11333;22501;22853;23558;23673;24121;24777;24837;31038;33088;33458;36375
Rv0005	Rv0005	28	1	1		1	28	1	1	42.1	2.7	2.7	74.09	675	675	0	27.231	2137.8	1951.1	1579.9	777.16	2052.6	1935.8	1616.9	810.42	1	1	1	1	128550000	3				720	169;2878;3497;3564;3680;4013;4625;5027;5982;6968;7060;9271;9336;9341;9965;10138;10820;12963;13003;13238;13277;13381;13382;13458;14671;15702;16822;16958	False;False;False;False;False;False;False;False;False;False;False;False;False;False;False;False;False;False;False;False;False;False;False;False;False;True;False;False	176;2988;3612;3680;3801;4149;4773;5184;6157;7178;7274;9552;9617;9622;10252;10429;11136;13343;13383;13626;13665;13769;13770;13848;15081;16140;17282;17420	381;5937;5938;7016;7017;7018;7148;7149;7150;7362;7939;7940;9028;9029;9790;9791;9792;11505;13522;13523;13524;13525;13709;13710;18019;18130;18131;18139;18140;19270;19604;19605;20964;20965;20966;24680;24681;24750;25129;25130;25131;25132;25197;25198;25199;25382;25383;25526;25527;25528;27637;29527;29528;29529;31643;31644;31897;31898;31899	438;6705;6706;6707;7915;7916;7917;8053;8054;8055;8285;8915;8916;10132;10133;10999;11000;11001;11002;12880;15154;15155;15156;15157;15379;15380;20191;20320;20321;20329;20330;21567;21926;21927;23431;23432;23433;27432;27433;27505;27915;27916;27917;27918;27988;27989;27990;28190;28191;28356;28357;28358;30636;32708;32709;32710;35021;35022;35306;35307;35308	438;6706;7917;8055;8285;8916;10133;10999;12880;15154;15380;20191;20320;20330;21567;21926;23433;27432;27505;27916;27990;28190;28191;28356;30636;32710;35022;35306
Rv0006	Rv0006	28	28	2		1	28	28	2	37.5	37.5	4.2	92.273	838	838	0	321.93	151800	151650	211160	216090	146020	150530	211390	214350	51	51	52	50	5458700000	84				721	2356;2591;2986;3370;3495;4724;6863;7172;7265;7647;7678;7717;7821;8310;8510;8670;8681;9549;10613;11021;11100;11823;13065;13575;14183;14423;16724;17109	True;True;True;True;True;True;True;True;True;True;True;True;True;True;True;True;True;True;True;True;True;True;True;True;True;True;True;True	2451;2694;3097;3483;3610;4875;7071;7395;7490;7885;7886;7919;7959;8066;8567;8771;8935;8946;9830;10921;10922;11339;11420;11421;12192;13446;13969;14590;14591;14831;17183;17575	4898;4899;5392;6164;6165;6166;6783;6784;7012;7013;9201;9202;9203;13338;13926;13927;13928;14114;14115;14116;14117;14118;14119;14877;14878;14879;14880;14955;14956;14957;15046;15047;15048;15049;15050;15051;15254;15255;15256;15257;16164;16531;16830;16831;16832;16833;16834;16835;16858;16859;18498;18499;20590;20591;21358;21359;21492;21493;21494;21495;21496;22842;24842;25735;26800;26801;26802;27227;2722…	5507;5508;6103;6967;6968;6969;7650;7651;7911;7912;10324;10325;10326;14955;14956;15615;15616;15617;15825;15826;15827;15828;15829;15830;15831;15832;15833;16693;16694;16695;16696;16791;16792;16793;16893;16894;16895;16896;16897;16898;16899;16900;17130;17131;17132;17133;17134;18128;18534;18873;18874;18875;18876;18877;18878;18879;18880;18907;18908;20734;20735;23015;23016;23854;23855;23993;23994;23995;2…	5508;6103;6967;7650;7912;10324;14955;15616;15833;16694;16793;16899;17133;18128;18534;18878;18908;20735;23015;23855;23995;25465;27602;28573;29719;30196;34836;35632	4;5;6;134	81;141;754;804
Rv0007	Rv0007	8	8	8		1	8	8	8	32.9	32.9	32.9	31.073	304	304	0	55.933	28212	28164	32627	48161	27135	27894	33182	47087	8	8	8	8	1173700000	18				722	444;5735;6300;8426;8857;12034;12567;13728	True;True;True;True;True;True;True;True	455;5907;6489;8683;9125;12403;12942;14124	929;930;931;932;11029;12174;12175;12176;12177;16378;17190;17191;17192;23164;24072;24073;26007;26008	1042;1043;1044;1045;12343;13634;13635;13636;13637;18363;19279;19280;19281;25809;26789;26790;28860;28861	1042;12343;13637;18363;19281;25809;26789;28860
Rv0008c	Rv0008c	2	1	1		1	2	1	1	22.1	12.4	12.4	15.671	145	145	0	17.409	2064.2	2734.5	4171.2	1758.6	1998.4	2679.9	4119.6	1862.5	3	3	3	3	71257000	4				723	6918;14076	False;True	7126;14482	13439;13440;26607;26608;26609	15062;15063;15064;15065;15066;29507;29508;29509;29510	15062;29510
Rv0009	Rv0009	7	7	7		1	7	7	7	46.7	46.7	46.7	19.239	182	182	0	113.59	81558	74417	67101	49534	78303	73908	68372	50052	23	24	22	24	3962300000	48				724	4279;8114;8280;12910;15267;16251;17061	True;True;True;True;True;True;True	4423;8363;8536;13289;15695;16699;16700;17526	8411;8412;8413;8414;8415;8416;8417;15771;15772;15773;15774;15775;15776;16114;16115;16116;16117;24590;24591;24592;24593;28716;28717;28718;28719;28720;28721;30502;30503;32102;32103;32104;32105	9429;9430;9431;9432;9433;9434;9435;9436;9437;9438;9439;9440;17691;17692;17693;17694;17695;17696;17697;18076;18077;18078;18079;18080;27331;27332;27333;27334;27335;31810;31811;31812;31813;31814;31815;31816;31817;31818;33772;33773;35528;35529;35530;35531;35532;35533;35534;35535	9432;17692;18078;27334;31816;33772;35534	135	79
Rv0011c	Rv0011c	2	2	2		1	2	2	2	12.9	12.9	12.9	10.43	93	93	0	6.8597	2100.7	1964.2	4198.9	9426.1	2017.9	1972.9	4222.8	9111	1	1	1	1	9328000	2				725	9277;11867	True;True	9558;12236	18027;22913	20199;25543	20199;25543
Rv0014c;BCG_RS00085	Rv0014c;BCG_RS00085	23;17	23;17	23;17	;	2	23	23	23	39	39	39	66.509	626	626;383	0	188.39	82628	79806	111020	208570	79421	79387	112670	202470	21	21	21	21	1494700000	40				726	1432;1742;3491;3646;3667;4194;4484;4766;6045;6351;7293;10989;11997;12274;12275;13708;15172;15226;16165;16488;16535;17236;17861	True;True;True;True;True;True;True;True;True;True;True;True;True;True;True;True;True;True;True;True;True;True;True	1476;1804;3606;3766;3787;4335;4631;4917;6220;6543;7519;11307;12366;12646;12647;14104;15595;15652;16610;16941;16990;17705;18337	2956;2957;3629;3630;3631;7004;7005;7304;7305;7306;7341;8254;8255;8256;8788;9289;11635;11636;12269;12270;14172;21302;23116;23117;23578;23579;25970;28523;28622;30346;30347;30970;31059;31060;32478;32479;32480;33549	3338;3339;4095;4096;4097;7903;7904;8224;8225;8226;8264;9265;9266;9267;9864;10435;13022;13023;13746;13747;15892;15893;23797;25760;25761;26260;26261;28819;31596;31701;33603;33604;34278;34279;34372;34373;35953;35954;35955;37117	3339;4096;7904;8226;8264;9265;9864;10435;13023;13746;15892;23797;25761;26260;26261;28819;31596;31701;33603;34279;34373;35954;37117
Rv0015c	Rv0015c	7	7	7		1	7	7	7	19.7	19.7	19.7	45.596	431	431	0	50.857	24473	23187	28528	64877	23514	23053	29275	62749	8	8	8	9	522770000	20				727	365;4923;5105;7858;8990;10257;13424	True;True;True;True;True;True;True	375;5077;5268;8103;9265;10551;13813	771;772;773;9578;9579;9941;9942;15330;15331;17476;17477;17478;17479;19811;19812;25464;25465	876;877;878;10754;10755;11160;11161;11162;11163;17213;17214;17215;19600;19601;19602;19603;22148;22149;28284;28285	876;10754;11160;17213;19601;22149;28285
Rv0016c	Rv0016c	15	15	15		1	15	15	15	29.9	29.9	29.9	51.575	491	491	0	58.081	32206	29512	45487	100930	30925	29468	46220	97578	15	14	15	15	499450000	25				728	802;803;1546;2772;2877;6100;6218;6667;7175;9473;9474;10889;14760;16423;17895	True;True;True;True;True;True;True;True;True;True;True;True;True;True;True	824;825;1601;2878;2987;6279;6405;6865;7398;9754;9755;11206;15171;16875;18371	1631;1632;3211;5736;5936;11763;12005;12006;12007;12008;12912;12913;12914;13931;13932;13933;18365;18366;21091;21092;27794;30836;30837;33602	1847;1848;3627;6479;6704;13167;13439;13440;13441;13442;14478;14479;14480;15620;15621;15622;15623;20580;20581;23571;23572;30806;34136;34137;37174	1847;1848;3627;6479;6704;13167;13440;14478;15622;20580;20581;23572;30806;34136;37174
Rv0017c	Rv0017c	4	4	4		1	4	4	4	10.2	10.2	10.2	50.61	469	469	0	21.32	2171.6	1419.3	3036.7	5351.3	2074.2	1463.2	3030.3	5203.7	2	2	2	2	82580000	7				729	6957;9847;10802;13943	True;True;True;True	7166;10133;11117;14346	13505;13506;19060;19061;20937;26386;26387	15137;15138;21334;21335;23403;29273;29274	15138;21334;23403;29273
Rv0019c	Rv0019c	7	7	7		1	7	7	7	56.8	56.8	56.8	17.152	155	155	0	45.652	1131.2	1264	1580	6293.2	1090.6	1242.4	1664.6	6024.1	2	2	3	3	325200000	12				730	597;7360;9015;14424;14548;16645;17782	True;True;True;True;True;True;True	614;7586;9293;14832;14956;17101;18256	1225;1226;14287;17538;27230;27430;27431;31286;33409;33410	1379;1380;1381;16020;16021;19665;30198;30417;30418;34622;36967;36968	1381;16021;19665;30198;30417;34622;36967
Rv0020c	Rv0020c	16	16	3		1	16	16	3	50.5	50.5	12.1	56.88	527	527	0	323.31	99637	98791	134130	132160	95809	98096	134350	130850	37	39	42	39	7031900000	62				731	4304;4642;5624;6674;6686;6744;7252;7804;7813;7896;8045;9288;10098;10696;12617;16639	True;True;True;True;True;True;True;True;True;True;True;True;True;True;True;True	4448;4790;5795;6872;6884;6944;7476;8049;8058;8141;8292;9569;10386;11009;12992;17095	8462;8463;9053;10839;10840;12923;12924;12925;12944;12945;12946;12947;12948;12949;13073;14085;15217;15218;15219;15220;15221;15241;15242;15396;15397;15398;15638;15639;15640;15641;15642;18040;19520;19521;19522;20746;20747;24154;24155;31276;31277;31278	9500;9501;10158;10159;10160;12141;12142;14489;14490;14491;14492;14493;14513;14514;14515;14516;14517;14518;14519;14520;14521;14522;14656;14657;14658;14659;14660;15795;17080;17081;17082;17083;17084;17085;17116;17117;17285;17286;17287;17288;17289;17290;17547;17548;17549;17550;17551;17552;20213;21833;21834;21835;23192;23193;23194;26873;26874;26875;34611;34612;34613;34614	9501;10160;12141;14492;14520;14658;15795;17083;17117;17286;17549;20213;21835;23194;26875;34614
Rv0023	Rv0023	10	10	10		1	10	10	10	39.1	39.1	39.1	27.187	256	256	0	48.9	19110	19904	21132	43171	18392	19661	21770	41820	9	10	9	9	235690000	18				732	883;1055;1102;5173;7632;10245;10577;11700;12767;15679	True;True;True;True;True;True;True;True;True;True	909;1087;1135;5336;7868;10539;10880;12053;13144;16116	1807;2152;2153;2154;2264;10059;14843;14844;19788;19789;20486;20487;20488;22629;24393;29486;29487	2035;2424;2425;2426;2427;2550;11295;16657;16658;22125;22126;22904;22905;22906;25245;27121;32666;32667	2035;2425;2550;11295;16658;22126;22906;25245;27121;32666
Rv0025;BCG_RS00305	Rv0025;BCG_RS00305	4;3	4;3	4;3	;	2	4	4	4	46.7	46.7	46.7	13.1	120	120;120	0	23.182	1540.3	1820.8	2389	4388.7	1482.2	1790	2429	4262.8	1	2	2	2	28432000	5				733	2836;4782;12928;13461	True;True;True;True	2943;4934;13307;13851	5853;9319;9320;24625;25532	6614;10471;10472;27372;28362	6614;10471;27372;28362
Rv0032	Rv0032	2	2	2		1	2	2	2	3.4	3.4	3.4	86.242	771	771	0.0011291	1.8118	321.47	138.99	296.74	660.07	305.68	149.54	298.34	638.13	1	1	1	1	4083800	2				734	4474;8098	True;True	4620;8347	8773;15741	9849;17658	9849;17658
Rv0034	Rv0034	2	2	2		1	2	2	2	8.4	8.4	8.4	13.968	131	131	0	63.261	0	0	0	0	0	0	0	0	0	0	0	0	4704800	2				735	11744;14518	True;True	12105;14926	22711;27372	25329;30352	25329;30352
Rv0035	Rv0035	9	9	9		1	9	9	9	16.5	16.5	16.5	60.961	562	562	0	28.32	32565	35331	57571	35151	31376	35002	56890	35988	6	6	6	6	124190000	11				736	2659;6036;6101;6476;8359;9687;14641;16413;16449	True;True;True;True;True;True;True;True;True	2763;6211;6280;6669;8616;9972;15050;16865;16902	5527;11616;11764;12507;16255;18769;18770;27586;27587;30819;30895	6253;13002;13168;14014;18227;21025;21026;30582;30583;34117;34197	6253;13002;13168;14014;18227;21026;30582;34117;34197
Rv0036c;BCG_RS00360	Rv0036c;BCG_RS00360	8;4	8;4	8;4	;	2	8	8	8	37.7	37.7	37.7	27.546	257	257;257	0	192.51	50473	48700	63211	15667	48512	48400	62686	17586	17	17	17	15	1332500000	24				737	703;912;1857;7225;10210;12773;13687;16928	True;True;True;True;True;True;True;True	723;939;1925;7449;10503;13150;14082;17390	1436;1437;1438;1855;1856;3895;3896;3897;3898;14037;14038;14039;19730;19731;24400;25933;31841;31842	1622;1623;1624;1625;1626;2086;2087;2088;4404;4405;4406;4407;15741;15742;15743;15744;15745;22062;22063;27128;28782;35244;35245;35246	1626;2087;4407;15744;22063;27128;28782;35246
Rv0038	Rv0038	2	2	2		1	2	2	2	16.8	16.8	16.8	21.808	202	202	0	4.6303	0	0	0	0	0	0	0	0	0	0	0	0	24894000	2				738	1316;12565	True;True	1356;12940	2703;24070	3050;26787	3050;26787
Rv0040c	Rv0040c	1	1	1		1	1	1	1	6.5	6.5	6.5	31.923	310	310	0	37.091	9652.5	8552.3	8203.9	1883.4	9263	8515	8267.1	2174.1	2	2	2	2	29997000	2				739	10292	TRUE	10586	19882;19883	22234;22235	22234
Rv0041	Rv0041	21	21	21		1	21	21	21	24.7	24.7	24.7	107.59	969	969	0	100.85	70174	69068	89281	93159	67475	68558	89699	92339	18	18	18	18	865430000	36				740	497;567;590;744;2314;4084;7440;10139;10288;11352;12026;13516;14114;14597;14639;14860;15392;16528;17193;17902;17907	True;True;True;True;True;True;True;True;True;True;True;True;True;True;True;True;True;True;True;True;True	510;581;606;765;2408;4223;7669;10430;10582;11675;12395;13908;14520;15005;15048;15272;15827;16981;17662;18378;18383	1036;1037;1038;1170;1213;1533;1534;4822;8058;14435;14436;14437;19606;19607;19874;19875;19876;21965;23154;25629;26676;26677;27523;27584;27987;28985;31044;31045;31046;31047;31048;32385;33611;33621	1161;1162;1163;1308;1364;1740;1741;1742;5423;9044;16181;16182;16183;21928;21929;22225;22226;22227;24513;25798;28463;29582;29583;30514;30580;31021;32112;34356;34357;34358;34359;34360;34361;35851;37185;37200	1161;1308;1364;1740;5423;9044;16182;21928;22225;24513;25798;28463;29583;30514;30580;31021;32112;34360;35851;37185;37200
Rv0042c	Rv0042c	8	8	8		1	8	8	8	29.8	29.8	29.8	22.411	208	208	0	63.994	92022	88069	102150	43754	88435	87443	102160	46261	13	13	13	13	707260000	18				741	1626;2763;2825;11746;13368;13369;14019;15093	True;True;True;True;True;True;True;True	1684;2868;2932;12107;12108;13756;13757;14425;15516	3382;3383;3384;5716;5717;5718;5830;5831;5832;5833;5834;22714;22715;25357;25358;26524;28395;28396	3815;3816;3817;6458;6459;6460;6591;6592;6593;6594;6595;25332;25333;28163;28164;29423;31459;31460	3817;6460;6595;25332;28163;28164;29423;31460	136	102
Rv0043c	Rv0043c	4	4	4		1	4	4	4	22.1	22.1	22.1	27.328	244	244	0	8.782	0	0	0	0	0	0	0	0	0	0	0	0	96748000	4				742	76;2428;3337;16517	True;True;True;True	80;2526;3450;16970	169;5037;6733;31025	191;5659;7593;34337	191;5659;7593;34337
Rv0044c	Rv0044c	10	10	10		1	10	10	10	34.8	34.8	34.8	28.524	264	264	0	31.589	79982	75658	73205	91753	76847	75023	74915	90239	20	20	19	20	865420000	26				743	3655;4254;8647;9772;10650;12036;12044;12421;13296;15279	True;True;True;True;True;True;True;True;True;True	3775;4396;8911;10057;10962;12405;12413;12794;13684;15708	7321;8365;16784;18923;18924;18925;18926;20657;20658;23166;23181;23182;23183;23836;25231;28744;28745;28746;28747	8243;9379;18820;18821;21186;21187;21188;21189;21190;21191;21192;21193;23088;23089;23090;25811;25826;25827;25828;26543;26544;28024;31841;31842;31843;31844	8243;9379;18821;21192;23090;25811;25828;26544;28024;31841
Rv0045c	Rv0045c	10	10	10		1	10	10	10	29.2	29.2	29.2	32.131	298	298	0	40.98	55954	54973	69830	82156	53800	54560	70364	81006	11	11	11	11	583810000	19				744	1759;6701;6702;7524;7597;7624;12935;13587;16710;17377	True;True;True;True;True;True;True;True;True;True	1822;6899;6900;7756;7831;7860;13314;13981;17169;17848	3676;3677;3678;12974;12975;14613;14614;14782;14830;14831;14832;24637;25757;25758;31438;32731	4155;4156;4157;4158;14550;14551;16395;16396;16397;16593;16644;16645;16646;27386;27387;28595;28596;34800;36236	4156;14550;14551;16395;16593;16644;27386;28595;34800;36236
Rv0046c	Rv0046c	11	1	1		1	11	1	1	35.4	2.5	2.5	40.093	367	367	0	2.3072	4663.4	4377.2	7597.1	773.41	4479.9	4377.3	7428	1095.8	2	2	2	2	15293000	3				745	1015;2255;4149;6805;7233;8220;13432;13955;14011;15110;16648	False;False;False;False;False;False;False;False;False;False;True	1044;2348;4289;7006;7007;7457;8471;13821;14358;14417;15533;17104	2053;2054;4716;4717;8163;13193;13194;13195;13196;13197;13198;14048;14049;14050;14051;15983;15984;15985;15986;15987;15988;25479;25480;26407;26508;28429;28430;28431;28432;31289;31290;31291	2312;2313;2314;5306;5307;9157;14799;14800;14801;14802;14803;14804;15755;15756;15757;15758;15759;17926;17927;17928;17929;17930;17931;28299;28300;28301;29294;29407;31494;31495;31496;31497;31498;34625;34626;34627	2314;5306;9157;14801;15758;17929;28301;29294;29407;31495;34625	7	345
Rv0047c	Rv0047c	5	5	5		1	5	5	5	25	25	25	20.408	180	180	0	46.755	2557.2	1898.8	3106.8	4349.9	2446.9	1927.6	3105.1	4273.7	3	3	3	4	22072000	5				746	1048;11703;11704;12465;12974	True;True;True;True;True	1080;12056;12057;12838;13354	2135;22634;22635;23909;24696	2406;25250;25251;26618;27449	2406;25250;25251;26618;27449
Rv0051	Rv0051	2	2	2		1	2	2	2	4.1	4.1	4.1	61.24	560	560	0	10.638	3016	3265.6	3695.2	6058.9	2905.7	3218.7	3772.3	5904.2	1	1	1	1	13426000	2				747	14089;15607	True;True	14495;16043	26632;29370	29535;32540	29535;32540
Rv0053	Rv0053	3	3	3		1	3	3	3	33.3	33.3	33.3	10.935	96	96	0	77.286	19972	18610	28161	69688	19184	18562	28750	67220	9	8	9	9	1155700000	11				748	366;9722;15269	True;True;True	376;10007;15697	774;775;776;18832;18833;18834;28723;28724;28725;28726	879;880;881;882;21092;21093;21094;31820;31821;31822;31823	881;21094;31823
Rv0054	Rv0054	5	5	5		1	5	5	5	43.9	43.9	43.9	17.353	164	164	0	40.005	23672	23564	27087	32460	22766	23339	27434	31991	6	6	6	7	274640000	10				749	1124;3472;4309;5918;15307	True;True;True;True;True	1157;3587;4453;6092;15736	2294;6970;6971;6972;8469;8470;11387;28798;28799	2580;7863;7864;7865;9507;9508;9509;12751;31906;31907	2580;7863;9509;12751;31906
Rv0055	Rv0055	6	6	6		1	6	6	6	51.2	51.2	51.2	9.5431	84	84	0	11.788	41257	37782	40315	57716	39611	37557	41151	56489	6	6	7	7	301380000	13				750	3602;3914;3915;5311;9239;16924	True;True;True;True;True;True	3720;4046;4047;5476;9520;17386	7217;7218;7219;7220;7776;7777;10282;10283;10284;10285;17972;31835	8130;8131;8132;8133;8736;8737;11543;11544;11545;11546;11547;20140;35237	8133;8736;8737;11544;20140;35237
Rv0056	Rv0056	4	4	4		1	4	4	4	21.1	21.1	21.1	16.169	152	152	0	4.6571	20572	20432	21499	23051	19784	20220	21837	22820	2	2	2	2	318210000	7				751	280;1182;6901;9217	True;True;True;True	288;1217;7109;9498	600;2426;2427;13410;17936	685;2747;2748;2749;15029;15030;20100	685;2747;15029;20100
Rv0059	Rv0059	7	7	7		1	7	7	7	31.7	31.7	31.7	25.58	230	230	0	11.734	8467.2	7243.9	12052	47516	8120.5	7281.9	12545	45490	5	5	5	5	196170000	12				752	12727;13951;14926;17024;17727;17808;17954	True;True;True;True;True;True;True	13104;14354;15339;17486;18200;18283;18431	24334;26400;26401;26402;28097;28098;32024;32025;33310;33452;33710;33711	27061;29287;29288;29289;31139;31140;35441;35442;36860;37013;37295;37296	27061;29287;31140;35442;36860;37013;37295
Rv0060	Rv0060	14	14	14		1	14	14	14	45.7	45.7	45.7	38.563	352	352	0	89.93	24017	20354	29726	108790	23030	20415	30918	104310	12	11	11	15	527380000	27				753	725;1480;4589;5078;6786;7458;7968;9724;11311;11612;12882;13123;16316;16792	True;True;True;True;True;True;True;True;True;True;True;True;True;True	746;1529;4736;5241;6986;7687;8213;10009;11634;11958;13261;13506;16766;17252	1497;1498;3061;3062;8970;8971;9892;9893;13152;13153;13154;14474;15509;18839;18840;21887;21888;22438;22439;22440;22441;24549;24935;30630;30631;30632;31601	1699;1700;3455;3456;10069;10070;11106;11107;14755;14756;14757;16223;17413;21099;21100;24432;24433;25020;25021;25022;25023;27285;27706;33911;33912;33913;34978	1699;3456;10070;11107;14755;16223;17413;21099;24433;25022;27285;27706;33911;34978
Rv0063	Rv0063	3	3	3		1	3	3	3	10.6	10.6	10.6	49.301	479	479	0	21.564	3324.7	2001.3	2671.5	5250.7	3172.3	2037.9	2719.7	5091.2	2	1	2	2	15724000	3				754	3023;7437;16469	True;True;True	3135;7666;16922	6242;14428;30930	7057;16173;34236	7057;16173;34236
Rv0065	Rv0065	2	2	2		1	2	2	2	19.5	19.5	19.5	14.371	133	133	0	15.474	1192.7	2043.1	1157.6	16592	1133.5	1961.9	1478.9	15738	2	3	3	3	68857000	5				755	304;2820	True;True	314;2927	641;642;643;5824;5825	730;731;732;6585;6586	731;6586
Rv0066c	Rv0066c	25	1	1		1	25	1	1	34.4	1.6	1.6	82.549	745	745	1	-2	0	0	0	0	0	0	0	0	0	0	0	0	2474300	1	+			756	973;2833;3064;3075;3224;3366;6843;6936;7773;7926;8458;8516;8517;8726;9200;9351;10425;11111;11887;12528;14674;14802;14882;16624;16838	False;False;False;False;False;False;False;False;True;False;False;False;False;False;False;False;False;False;False;False;False;False;False;False;False	1002;2940;3176;3188;3337;3479;7049;7144;8017;8171;8716;8777;8778;8991;9481;9632;10724;11432;12256;12901;15084;15213;15294;17080;17298	1966;1967;1968;5847;5848;6300;6319;6549;6776;6777;6778;6779;13292;13293;13294;13470;13471;15151;15443;16432;16433;16540;16541;16542;16543;16544;16545;16939;16940;16941;16942;17909;17910;18168;18169;20168;21513;21514;21515;21516;21517;21518;21519;22937;24010;24011;27642;27643;27644;27864;27865;28020;28021;28022;28023;31244;31245;31246;31247;31665	2211;2212;2213;2214;6608;6609;7122;7142;7387;7643;7644;7645;7646;14905;14906;14907;15097;15098;15099;17006;17337;17338;18426;18427;18545;18546;18547;18548;18549;18550;18999;19000;19001;19002;20069;20070;20372;20373;22554;24017;24018;24019;24020;24021;24022;24023;24024;25568;26726;26727;30641;30642;30643;30879;30880;31055;31056;31057;31058;34575;34576;34577;34578;35043	2214;6609;7122;7142;7387;7646;14907;15099;17006;17338;18426;18547;18549;19001;20070;20373;22554;24017;25568;26727;30642;30880;31055;34576;35043	8;9	355;358
Rv0067c	Rv0067c	3	3	3		1	3	3	3	18.5	18.5	18.5	20.403	189	189	0	10.129	6163.8	5419.5	5655.8	5361.3	5914.2	5403.2	5736.1	5339	1	1	1	1	27089000	3				757	1325;1337;4373	True;True;True	1365;1377;4518	2724;2750;8600	3074;3101;9653	3074;3101;9653
Rv0068	Rv0068	9	1	1		1	9	1	1	34.7	7.6	7.6	32.398	303	303	0	24.536	3253.5	2363.5	4732.2	1221.3	3112.2	2412.4	4617	1315.5	4	4	4	2	317130000	4				758	23;284;435;6690;9629;10528;15477;17027;17185	False;False;False;False;True;False;False;False;False	25;293;446;6888;9914;10831;15912;17489;17654	56;57;58;59;607;910;911;12955;12956;12957;12958;18650;18651;18652;18653;20405;29125;29126;29127;32029;32030;32369	61;62;63;64;693;1022;1023;14529;14530;14531;14532;14533;14534;20898;20899;20900;20901;22819;32261;32262;32263;35446;35447;35834	61;693;1023;14532;20899;22819;32263;35447;35834
Rv0069c	Rv0069c	7	7	7		1	7	7	7	15	15	15	48.576	461	461	0	16.74	17185	16325	15363	15322	16513	16166	15689	15220	6	5	6	6	92658000	9				759	2529;4180;4627;8594;9519;10627;16938	True;True;True;True;True;True;True	2631;4320;4775;8858;9800;10937;17400	5266;8235;9031;16693;18443;20612;31863;31864;31865	5958;9246;10135;18724;20665;23038;35271;35272;35273	5958;9246;10135;18724;20665;23038;35273
Rv0072	Rv0072	9	8	8		1	9	8	8	35.8	33.5	33.5	36.41	349	349	0	107.19	49632	44888	62122	62372	47647	44830	62184	61891	13	13	13	12	348360000	15				760	1497;7999;8881;10865;12132;13523;13965;15446;17090	True;True;True;False;True;True;True;True;True	1547;8246;9151;11181;12502;13915;14369;15881;17555	3099;3100;15554;17254;21054;23334;25638;25639;26421;29071;29072;29073;32148;32149;32150;32151	3496;3497;17458;19358;23530;26003;28472;28473;29309;32204;32205;32206;35578;35579;35580;35581	3496;17458;19358;23530;26003;28472;29309;32204;35580
Rv0073	Rv0073	6	5	5		1	6	5	5	16.4	13.3	13.3	35.801	330	330	0	29.963	17251	16041	29739	16153	16569	16071	29222	16696	3	3	3	3	256370000	8				761	810;4808;11669;12755;13332;17226	True;True;True;True;True;False	832;4960;12020;13132;13720;17695	1642;1643;9372;22546;22547;24375;24376;25298;32456;32457;32458;32459	1859;1860;10534;25134;25135;27103;27104;28097;35929;35930;35931;35932	1859;10534;25134;27103;28097;35931
Rv0074	Rv0074	7	7	7		1	7	7	7	20.7	20.7	20.7	42.791	411	411	0	51.855	11221	12823	15798	13758	10824	12616	15859	13752	5	5	5	5	301490000	15				762	3718;7242;7832;10260;13627;15249;15593	True;True;True;True;True;True;True	3840;7466;8077;10554;14021;15676;16029	7418;7419;14062;14063;14064;14065;15289;19816;25821;25822;28666;29350;29351	8342;8343;15770;15771;15772;15773;15774;17172;22154;28662;28663;28664;31749;32517;32518	8342;15772;17172;22154;28663;31749;32518
Rv0077c	Rv0077c	7	7	7		1	7	7	7	27.2	27.2	27.2	29.686	276	276	0	42.591	35934	32038	41849	18442	34487	32000	41620	19417	6	6	6	5	549700000	12				763	286;2969;2977;5632;9442;9492;14648	True;True;True;True;True;True;True	296;3080;3088;5804;9723;9773;15058	612;6133;6134;6135;6148;10855;18318;18394;18395;18396;18397;27602	701;6934;6935;6936;6949;12157;20532;20613;20614;20615;20616;30599	701;6935;6949;12157;20532;20614;30599
Rv0078A	Rv0078A	4	4	4		1	4	4	4	17.3	17.3	17.3	21.612	197	197	0	10.564	7780	8494.6	8829.8	15029	7497	8360.7	9064.3	14629	2	2	2	2	85499000	4				764	1885;3687;3959;11660	True;True;True;True	1954;3809;4093;12011	3958;7373;7852;22530	4471;8296;8816;25118	4471;8296;8816;25118
Rv0079	Rv0079	9	9	9		1	9	9	9	38.5	38.5	38.5	29.506	273	273	0	60.309	28078	26178	29559	213040	26962	26026	32791	202890	15	16	16	17	1415300000	22				765	1280;1986;2180;4573;4678;7275;7700;11130;17569	True;True;True;True;True;True;True;True;True	1319;2073;2271;4720;4826;7500;7941;11451;18041	2634;4204;4205;4565;4566;4567;4568;4569;8943;8944;9116;14140;15008;15009;15010;21552;21553;21554;33058;33059	2976;4746;4747;5147;5148;5149;5150;5151;10039;10040;10041;10229;15854;16853;16854;16855;24059;24060;24061;24062;36599;36600	2976;4747;5149;10040;10229;15854;16855;24061;36599
Rv0080;BCG_RS00600	Rv0080;BCG_RS00600	4;3	4;3	4;3	;	2	4	4	4	37.5	37.5	37.5	16.574	152	152;152	0	14.395	6828	6818.7	5797.1	55100	6567.3	6708.7	6666.2	52437	6	5	5	7	194970000	9				766	329;5418;10389;14030	True;True;True;True	339;5585;5586;10688;14436	704;705;10482;10483;10484;10485;20095;20096;26537	805;806;11761;11762;11763;11764;22479;22480;29436	806;11761;22479;29436	137	25
Rv0081	Rv0081	1	1	1		1	1	1	1	7	7	7	12.356	114	114	0.00038388	2.1469	0	0	0	0	0	0	0	0	0	0	0	0	21544000	1				767	15674	TRUE	16110	29479	32659	32659
Rv0088	Rv0088	7	7	7		1	7	7	7	36.6	36.6	36.6	24.649	224	224	0	103.92	45804	43120	50790	99012	44002	42850	51982	96032	15	15	15	17	1444700000	23				768	4864;5993;10902;13883;14223;16914;17346	True;True;True;True;True;True;True	5017;6168;11219;14286;14631;17376;17815	9474;11525;11526;11527;21121;21122;26289;26290;26291;26292;26865;26866;26867;26868;26869;31810;32667;32668;32669;32670	10644;12900;12901;12902;12903;23602;23603;29163;29164;29165;29166;29788;29789;29790;29791;29792;35201;36157;36158;36159;36160;36161;36162	10644;12903;23603;29165;29788;35201;36159
Rv0090	Rv0090	4	4	4		1	4	4	4	16	16	16	27.837	256	256	0	9.0393	2199.6	1725.4	3067.1	3389.5	2106.5	1747	3045.8	3351	1	1	1	1	34033000	5				769	2443;6102;12878;15809	True;True;True;True	2541;6281;13257;16248	5069;11765;11766;24545;29719	5692;13169;13170;27281;32920	5692;13170;27281;32920
Rv0091	Rv0091	10	10	10		1	10	10	10	50.6	50.6	50.6	27.339	255	255	0	69.905	43707	42258	39246	73903	41999	41831	40672	71737	8	9	9	9	384890000	19				770	1845;5954;7649;9207;9802;10193;10529;12597;17114;17155	True;True;True;True;True;True;True;True;True;True	1912;6128;7888;9488;10087;10486;10832;12972;17580;17622	3864;11449;11450;11451;14882;14883;17922;17923;18976;18977;19703;19704;20406;20407;24124;32200;32302	4369;12816;12817;12818;16698;16699;20085;20086;21245;21246;21247;22033;22034;22035;22820;22821;26843;35638;35759	4369;12816;16699;20085;21245;22033;22820;26843;35638;35759
Rv0097	Rv0097	6	6	6		1	6	6	6	18.3	18.3	18.3	32.641	289	289	0	11.712	8813.6	8675.2	48820	47525	8474.7	8998.2	47253	47264	5	5	6	6	484970000	15				771	3672;7531;7539;11090;11987;17246	True;True;True;True;True;True	3793;7763;7772;11410;12356;17715	7351;14633;14634;14635;14656;14657;14658;21474;21475;23096;32505;32506;32507	8274;16417;16418;16419;16445;16446;16447;16448;16449;23974;23975;25739;35981;35982;35983	8274;16417;16449;23974;25739;35982
Rv0098	Rv0098	3	3	3		1	3	3	3	19.1	19.1	19.1	20.528	183	183	0	9.2934	10906	9890	32487	32656	10468	10070	31707	32426	3	4	4	4	62914000	7				772	13674;16324;16377	True;True;True	14069;16774;16828	25905;25906;30647;30648;30750;30751	28751;28752;28753;33933;33934;34042;34043	28752;33934;34042
Rv0099	Rv0099	12	12	12		1	12	12	12	25.9	25.9	25.9	56.589	540	540	0	50.481	21092	19601	62103	75950	20258	19905	60871	74769	9	9	9	9	433490000	19				773	1425;2396;2811;5011;5563;8236;9254;10039;11258;12593;13242;13924	True;True;True;True;True;True;True;True;True;True;True;True	1469;2493;2918;5168;5734;8490;9535;10326;11581;12968;13630;14327	2939;2940;4981;4982;4983;5810;9763;10736;10737;10738;16024;17995;19416;19417;21777;24119;24120;25138;26354	3318;3319;5597;5598;5599;6570;10972;12034;12035;12036;17972;20167;21726;21727;24313;26838;26839;27925;29232	3319;5598;6570;10972;12035;17972;20167;21727;24313;26838;27925;29232
Rv0106	Rv0106	3	3	3		1	3	3	3	8.5	8.5	8.5	43.699	398	398	0	11.492	1828.6	1581.7	3331.8	5444.7	1754.1	1596.1	3319.4	5306.3	2	2	2	2	25112000	4				774	14764;15476;15903	True;True;True	15175;15911;16343	27801;29123;29124;29883	30813;32259;32260;33105	30813;32260;33105
Rv0108c	Rv0108c	2	2	2		1	2	2	2	29	29	29	7.5905	69	69	0	3.5373	2228.3	1587	2861.3	2644.8	2130.9	1619	2831.8	2637.2	1	1	1	1	4442000	3				775	13507;16569	True;True	13899;17024	25613;25614;31126	28446;28447;34441	28446;34441
Rv0111	Rv0111	1	1	1		1	1	1	1	1.8	1.8	1.8	74.371	685	685	0.0051527	1.3665	0	0	0	0	0	0	0	0	0	0	0	0	633500	1				776	3943	TRUE	4077	7822	8784	8784
Rv0112	Rv0112	2	2	2		1	2	2	2	8.5	8.5	8.5	35.28	318	318	0	2.8947	0	0	0	0	0	0	0	0	0	0	0	0	23134000	2				777	8719;12788	True;True	8984;13165	16929;24424	18988;27152	18988;27152
Rv0117	Rv0117	8	8	8		1	8	8	8	28.3	28.3	28.3	34.223	314	314	0	18.885	1928.5	1203.8	925.56	1728.9	1840.9	1228.9	971.36	1678.6	2	2	2	2	86626000	11				778	2248;2719;3109;4960;6763;9438;12450;13590	True;True;True;True;True;True;True;True	2340;2824;3222;5114;6963;9719;12823;13984	4704;5641;5642;6367;9665;13102;13103;18311;23880;25761;25762	5293;6379;6380;7192;10864;14693;14694;20524;26589;28599;28600	5293;6379;7192;10864;14693;20524;26589;28600
Rv0119;BCG_RS00800	Rv0119;BCG_RS00800	14;13	14;13	14;13	;	2	14	14	14	28.2	28.2	28.2	55.158	525	525;542	0	43.543	59907	59203	51705	27453	57604	58495	52671	28388	13	14	14	11	934670000	30				779	689;1509;2339;4527;5175;5869;8215;9418;10700;11184;13279;13983;14113;17123	True;True;True;True;True;True;True;True;True;True;True;True;True;True	709;1560;2434;4674;5338;6042;8466;9699;11013;11507;13667;14389;14519;17589	1413;1414;3131;4858;8858;8859;10062;11282;15977;15978;18275;18276;20751;20752;21643;21644;25202;25203;26462;26463;26675;32220;32221	1596;1597;3540;5462;9944;9945;11299;11300;12637;12638;17919;17920;17921;20485;20486;23198;23199;23200;24161;24162;24163;24164;27993;27994;29359;29360;29581;35660;35661;35662	1597;3540;5462;9944;11299;12638;17919;20485;23198;24162;27993;29359;29581;35661
Rv0120c;BCG_RS00805	Rv0120c;BCG_RS00805	26;25	26;25	26;25	;	2	26	26	26	43.3	43.3	43.3	75.63	714	714;714	0	273.5	142730	131440	152900	44286	137060	130810	152580	49114	25	25	27	24	1666100000	48				780	108;715;925;951;4298;4390;5250;6113;7621;8641;9414;10981;12136;12596;13745;13860;14524;15020;15219;16401;16482;16561;16576;17087;17606;17694	True;True;True;True;True;True;True;True;True;True;True;True;True;True;True;True;True;True;True;True;True;True;True;True;True;True	112;735;952;979;4442;4535;5415;6292;6293;7857;8905;9695;11299;12506;12971;14142;14259;14932;15441;15644;16852;16935;17016;17031;17552;18078;18167	239;240;241;1463;1877;1878;1925;1926;8446;8628;8629;10188;10189;10190;10191;11781;11782;11783;14826;16771;16772;18266;18267;18268;18269;21284;23344;23345;24123;26032;26244;26245;27390;28279;28607;28608;30794;30795;30953;30954;31108;31109;31143;32144;33118;33262;33263;33264	269;270;271;1653;2111;2112;2164;2165;9472;9682;9683;11438;11439;11440;11441;13185;13186;13187;16640;18806;18807;20476;20477;20478;20479;23775;26015;26016;26842;28885;29114;29115;30374;31338;31684;31685;34088;34089;34261;34262;34422;34423;34458;35574;36663;36812;36813;36814	270;1653;2112;2164;9472;9682;11439;13186;16640;18807;20478;23775;26015;26842;28885;29114;30374;31338;31685;34088;34262;34423;34458;35574;36663;36814	138	233
Rv0121c	Rv0121c	1	1	1		1	1	1	1	12.5	12.5	12.5	16.045	144	144	0	3.0498	4491.7	4305.1	3216.9	4408.9	4316.7	4255.8	3357.7	4321.7	1	1	1	1	6754500	1				781	12981	TRUE	13361	24708	27463	27463
Rv0123	Rv0123	3	3	3		1	3	3	3	19.7	19.7	19.7	13.623	122	122	0	16.806	0	0	0	0	0	0	0	0	0	0	0	0	21955000	3				782	4398;11020;15925	True;True;True	4544;11338;16366	8643;21357;29916	9698;23853;33140	9698;23853;33140
Rv0125	Rv0125	3	3	3		1	3	3	3	15.8	15.8	15.8	34.926	355	355	0	104.86	9663	10043	8648.4	6069.1	9297.5	9893	8842.2	6135.6	5	6	6	5	388370000	7				783	6075;14745;15114	True;True;True	6250;6251;15156;15537	11701;11702;11703;11704;11705;27772;28438	13096;13097;13098;13099;13100;30782;31505	13100;30782;31505	139	156
Rv0126	Rv0126	11	11	11		1	11	11	11	24.5	24.5	24.5	68.592	601	601	0	101.47	36839	34788	34055	35246	35389	34504	34699	34935	10	11	10	10	392170000	18				784	1010;3413;4091;4650;8715;8880;9373;9765;11417;12660;17038	True;True;True;True;True;True;True;True;True;True;True	1039;3527;4231;4798;8980;9150;9654;10050;11740;13035;17500	2042;2043;2044;6858;6859;8073;8074;9064;16920;17253;18203;18913;22083;24219;24220;32048	2299;2300;2301;2302;7743;7744;9060;9061;10171;18975;19357;20408;21176;24646;24647;26941;26942;35465	2300;7743;9060;10171;18975;19357;20408;21176;24647;26942;35465
Rv0127;BCG_RS00840	Rv0127;BCG_RS00840	17;16	17;16	17;16	;	2	17	17	17	38.9	38.9	38.9	49.878	455	455;455	0	96.087	89452	83633	95507	104930	85927	83142	96620	103580	24	24	24	23	1641000000	41				785	182;283;1269;2943;3987;4115;5087;5448;9413;10791;10972;12777;13105;13400;13501;16156;16874	True;True;True;True;True;True;True;True;True;True;True;True;True;True;True;True;True	189;292;1308;3054;4121;4255;5250;5616;9694;11106;11290;13154;13488;13788;13893;16601;17336	403;404;405;605;606;2618;6080;6081;7889;7890;8111;8112;9909;9910;10534;10535;10536;18264;18265;20922;21263;21264;21265;21266;21267;24405;24406;24407;24913;24914;25409;25605;30329;31730;31731;31732;31733	461;462;463;464;690;691;692;2960;6874;6875;6876;8855;8856;9101;9102;11124;11125;11126;11817;11818;11819;20474;20475;23387;23753;23754;23755;23756;23757;27133;27134;27135;27682;27683;28220;28438;33586;35115;35116;35117;35118	463;692;2960;6876;8855;9102;11125;11818;20475;23387;23755;27135;27682;28220;28438;33586;35116
Rv0129c	Rv0129c	8	8	7		1	8	8	7	27.1	27.1	25	36.771	340	340	0	86.204	32204	31312	27520	79674	30953	30954	29046	76628	10	10	9	11	780760000	19				786	659;4102;5043;5761;9186;11167;11878;17355	True;True;True;True;True;True;True;True	678;4242;5203;5204;5933;9467;11490;12247;17825	1350;8092;8093;9829;9830;9831;9832;9833;9834;11080;11081;17889;17890;21612;21613;22926;32691	1529;9081;9082;11041;11042;11043;11044;11045;11046;11047;12406;12407;12408;20049;20050;24127;24128;25557;36187	1529;9082;11044;12407;20049;24128;25557;36187	140	149
Rv0130	Rv0130	2	2	2		1	2	2	2	11.9	11.9	11.9	16.007	151	151	0	4.6298	5634.8	5995.5	6377.7	6604.7	5426.7	5910.7	6470.3	6548.9	1	1	1	1	14231000	2				787	9580;10829	True;True	9863;11145	18554;20981	20793;23450	20793;23450
Rv0131c	Rv0131c	10	10	10		1	10	10	10	30	30	30	50.223	447	447	0	68.99	51310	45189	40003	42568	49234	44974	41057	42155	13	13	13	13	386120000	18				788	3102;3925;5469;8219;9923;11731;12114;14495;16599;17366	True;True;True;True;True;True;True;True;True;True	3215;4057;5637;8470;10209;12089;12484;14903;17054;17836	6356;7790;10567;10568;15982;19203;22682;22683;23307;23308;27332;27333;31187;31188;31189;32707;32708	7180;8750;11854;11855;17925;21495;25299;25300;25976;25977;30307;30308;34505;34506;34507;34508;36205;36206	7180;8750;11854;17925;21495;25299;25976;30308;34507;36206
Rv0134;BCG_RS00875	Rv0134;BCG_RS00875	10;9	10;9	10;9	;	2	10	10	10	32	32	32	33.796	300	300;300	0	46.078	64828	65608	87669	28169	62365	65048	86930	30835	12	13	13	13	352840000	19				789	1024;1025;3732;5091;8139;8284;11416;16329;16617;17412	True;True;True;True;True;True;True;True;True;True	1053;1054;3854;5254;8388;8540;11739;16779;17072;17884	2079;2080;2081;2082;7437;7438;9914;9915;9916;15816;15817;15818;16126;22081;22082;30661;31227;32795	2343;2344;2345;2346;2347;8364;8365;11130;11131;11132;17738;17739;17740;18090;24644;24645;33947;34555;36308	2343;2345;8364;11131;17738;18090;24645;33947;34555;36308
Rv0135c	Rv0135c	4	4	4		1	4	4	4	25.4	25.4	25.4	21.975	201	201	0	33.346	7627.2	6584.2	9615.6	19425	7316	6600.9	9760.4	18822	4	4	4	4	161070000	8				790	478;2607;4574;4994	True;True;True;True	490;2711;4721;5150	990;5420;5421;8945;9728;9729;9730	1107;6134;6135;10042;10933;10934;10935;10936	1107;6134;10042;10933
Rv0136	Rv0136	12	12	12		1	12	12	12	32.7	32.7	32.7	49.26	441	441	0	53.361	28053	26781	38899	20089	26958	26676	38554	20856	9	9	9	9	254740000	21				791	1489;7549;10384;11542;12150;12188;12681;13483;14588;15305;16587;17224	True;True;True;True;True;True;True;True;True;True;True;True	1538;7782;10683;11877;12520;12558;13057;13873;14996;15734;17042;17693	3078;3079;14673;14674;20089;22305;23365;23430;24258;24259;25568;25569;25570;27507;27508;28794;31165;31166;32449;32450	3474;3475;16466;16467;22473;24883;26036;26106;26982;26983;28399;28400;28401;30498;30499;31902;34481;34482;35921;35922;35923	3474;16467;22473;24883;26036;26106;26982;28401;30498;31902;34481;35921
Rv0137c	Rv0137c	4	4	4		1	4	4	4	22	22	22	20.485	182	182	0	15.187	3219.9	2706.1	10096	7490.3	3087.1	2781.5	9788.7	7564.5	2	2	2	2	57101000	8				792	2415;12075;13064;16142	True;True;True;True	2513;12444;13445;16587	5017;5018;23231;24840;24841;30306	5637;5638;5639;5640;25886;27600;27601;33561	5638;25886;27600;33561
Rv0138	Rv0138	2	2	2		1	2	2	2	13.2	13.2	13.2	18.972	167	167	0	9.1568	2166.3	1756.2	2556.6	3772.3	2075.7	1768.1	2573.1	3688.3	1	1	1	1	30633000	3				793	853;2218	True;True	876;2310	1730;4652;4653	1951;5238;5239	1951;5239
Rv0139	Rv0139	14	14	14		1	14	14	14	36.8	36.8	36.8	36.976	340	340	0	44.01	46698	46057	54174	60044	44904	45656	54733	59354	14	14	14	14	541180000	26				794	1762;3896;4063;4917;6770;6771;8181;9899;11656;12117;12525;12889;13406;13695	True;True;True;True;True;True;True;True;True;True;True;True;True;True	1826;4028;4201;5071;6970;6971;8432;10185;12007;12487;12898;13268;13794;14090	3683;3684;3685;7748;8019;9565;9566;13115;13116;15906;15907;15908;15909;19156;22523;22524;23311;24003;24558;25420;25421;25948	4163;4164;4165;8707;9002;10741;10742;14708;14709;17836;17837;17838;17839;17840;17841;17842;17843;21436;25110;25111;25980;26719;27294;28232;28233;28797	4163;8707;9002;10742;14708;14709;17836;21436;25111;25980;26719;27294;28232;28797
Rv0140	Rv0140	3	3	3		1	3	3	3	28.6	28.6	28.6	13.766	126	126	0	2.9957	3027.7	2181.6	2081.6	8641.3	2895.8	2204.4	2220.3	8298.7	3	3	3	4	43188000	4				795	850;9130;14644	True;True;True	873;9411;15054	1725;1726;17770;27592	1946;1947;19917;30588	1946;19917;30588
Rv0141c	Rv0141c	5	5	5		1	5	5	5	47.1	47.1	47.1	15.49	136	136	0	57.384	19722	19378	24609	20228	18956	19228	24657	20301	4	5	6	6	163250000	8				796	3086;3503;5470;15149;17580	True;True;True;True;True	3199;3618;5638;15572;18052	6330;6331;7029;10569;10570;28492;33080;33081	7153;7154;7928;11856;11857;31562;36623;36624	7154;7928;11856;31562;36624
Rv0144	Rv0144	5	5	5		1	5	5	5	15.4	15.4	15.4	30.643	280	280	0	48.532	28628	28920	10958	13220	27541	28389	12261	13021	3	3	3	3	770240000	10				797	681;5110;7779;12824;14625	True;True;True;True;True	700;5273;8023;13201;15034	1397;1398;9951;15159;15160;15161;24474;27565	1577;1578;11173;17015;17016;17017;17018;17019;27204;30560	1578;11173;17017;27204;30560
Rv0145	Rv0145	5	5	5		1	5	5	5	18.6	18.6	18.6	34.381	317	317	0	39.689	2328.3	2368.4	1977.5	16153	2240.2	2335.2	2263.4	15363	2	2	2	2	42976000	5				798	1209;2725;9457;11340;15479	True;True;True;True;True	1244;2830;9738;11663;15914	2485;5652;18341;21940;29130	2811;6391;20556;24488;32267	2811;6391;20556;24488;32267
Rv0146	Rv0146	8	8	7		1	8	8	7	29.7	29.7	25.8	34.016	310	310	0	50.739	25253	25513	20624	44900	24295	25146	21657	43429	9	8	8	9	295500000	13				799	59;2727;3163;5386;8187;12288;12724;14161	True;True;True;True;True;True;True;True	62;2832;3276;5552;8438;12660;13101;14567	129;130;5654;5655;6451;6452;10431;15915;23600;24330;24331;26754	148;149;6393;6394;7282;7283;11707;17849;17850;26284;27057;27058;29668	149;6394;7282;11707;17849;26284;27057;29668
Rv0147	Rv0147	15	15	15		1	15	15	15	35	35	35	55.034	506	506	0	132.62	127020	114860	128960	102330	121940	114380	129930	102900	22	21	21	21	2738000000	41				800	5077;8982;10509;10599;10710;10922;13471;13472;13533;13753;14508;16539;17260;17375;17759	True;True;True;True;True;True;True;True;True;True;True;True;True;True;True	5240;9257;10812;10903;10904;11023;11240;13861;13862;13925;14150;14916;16994;17729;17846;18233	9889;9890;9891;17455;17456;17457;20369;20370;20548;20549;20550;20772;21160;21161;21162;21163;25547;25548;25549;25660;25661;26047;26048;27351;27352;27353;31066;31067;31068;31069;32537;32538;32539;32540;32729;33372;33373;33374	11103;11104;11105;19576;19577;19578;22780;22781;22972;22973;22974;23222;23643;23644;23645;23646;28378;28379;28380;28496;28497;28901;28902;28903;30327;30328;30329;30330;30331;34379;34380;34381;34382;36014;36015;36016;36017;36234;36930;36931;36932	11103;19578;22780;22973;23222;23646;28379;28380;28496;28902;30330;34381;36016;36234;36931	141	81
Rv0148	Rv0148	9	9	9		1	9	9	9	48.6	48.6	48.6	29.778	286	286	0	161.09	85364	73407	64907	83057	81875	73149	66845	81620	26	25	26	26	3057400000	45				801	525;2655;3537;11728;11752;14434;15581;16280;17796	True;True;True;True;True;True;True;True;True	538;2759;3652;3653;12085;12086;12115;12116;14842;16016;16730;18271	1095;5511;5512;5513;5514;5515;5516;5517;5518;7084;7085;7086;7087;7088;22674;22675;22676;22677;22678;22726;22727;22728;22729;22730;22731;22732;22733;27247;29322;29323;29324;29325;29326;29327;29328;29329;30562;33433	1226;6234;6235;6236;6237;6238;6239;6240;6241;6242;6243;6244;7986;7987;7988;7989;7990;7991;25291;25292;25293;25294;25295;25344;25345;25346;25347;25348;25349;25350;25351;25352;30216;32487;32488;32489;32490;32491;32492;32493;32494;32495;32496;33837;36993	1226;6236;7990;25291;25346;30216;32493;33837;36993	142;143;144	51;111;200
Rv0149	Rv0149	2	2	2		1	2	2	2	9	9	9	33.278	322	322	0	10.828	6960.4	8811.9	8620	9786.1	6730.7	8603.5	8801.4	9663.6	3	3	3	3	58106000	3				802	11103;13256	True;True	11424;13644	21500;25161;25162	24002;27952;27953	24002;27952
Rv0153c;BCG_RS00975	Rv0153c;BCG_RS00975	11;10	11;10	11;10	;	2	11	11	11	44.2	44.2	44.2	30.153	276	276;276	0	37.215	33646	29852	25922	23302	32289	29689	26583	23259	7	7	8	7	842260000	21				803	967;3166;4110;4158;4966;5597;8947;10110;10568;13891;17790	True;True;True;True;True;True;True;True;True;True;True	995;3279;4250;4298;5120;5768;9222;10400;10871;14294;18265	1953;1954;6455;6456;8104;8177;8178;8179;9674;9675;9676;9677;10792;10793;17396;19542;19543;19544;20473;26304;33422	2196;2197;7286;7287;9093;9171;9172;9173;10873;10874;10875;10876;12092;12093;19513;21855;21856;21857;22891;29179;36981	2196;7287;9093;9172;10874;12092;19513;21856;22891;29179;36981
Rv0154c	Rv0154c	18	18	18		1	18	18	18	55.8	55.8	55.8	44.343	403	403	0	247.09	70629	67884	72558	80358	67877	67321	73641	79437	21	22	20	22	1312600000	44				804	244;527;1544;1707;2300;3443;7934;8020;8539;9381;10898;11954;13192;14145;15011;15478;16611;17493	True;True;True;True;True;True;True;True;True;True;True;True;True;True;True;True;True;True	251;540;1599;1768;2394;3557;8179;8267;8800;9662;11215;12323;13578;13579;14551;15431;15432;15913;17066;17965	536;537;1097;1098;1099;1100;3208;3209;3550;3551;4801;6910;6911;15458;15597;16583;16584;16585;18212;21110;23043;25052;25053;25054;25055;26726;26727;28263;28264;28265;28266;29128;29129;31215;31216;31217;31218;32931;32932;32933	617;618;619;1228;1229;1230;1231;3623;3624;3625;4008;4009;5400;7799;7800;17354;17505;18590;18591;18592;18593;20417;23591;25682;27837;27838;27839;27840;29636;29637;31322;31323;31324;31325;32264;32265;32266;34543;34544;34545;34546;36458;36459;36460	618;1230;3624;4008;5400;7800;17354;17505;18591;20417;23591;25682;27840;29637;31324;32264;34543;36458	145;146	131;193
Rv0155	Rv0155	12	12	12		1	12	12	12	40.4	40.4	40.4	37.693	366	366	0	124.87	76476	73275	118090	141820	73496	73086	117860	139720	26	26	27	27	2722100000	47				805	2291;2665;2810;4995;6689;7559;9620;11818;15206;15615;16130;16131	True;True;True;True;True;True;True;True;True;True;True;True	2384;2385;2769;2917;5151;6887;7792;9905;12187;15631;16051;16574;16575	4781;4782;4783;4784;4785;4786;4787;4788;4789;5534;5535;5804;5805;5806;5807;5808;5809;9731;12953;12954;14698;14699;18635;18636;22835;28587;28588;29383;29384;30282;30283;30284;30285;30286;30287;30288	5377;5378;5379;5380;5381;5382;5383;5384;5385;5386;5387;6260;6261;6559;6560;6561;6562;6563;6564;6565;6566;6567;6568;6569;10937;10938;14526;14527;14528;16495;16496;20883;20884;25458;31661;31662;31663;32553;32554;32555;33535;33536;33537;33538;33539;33540;33541	5378;6261;6559;10938;14527;16495;20883;25458;31661;32554;33538;33539	147	132
Rv0157	Rv0157	7	7	7		1	7	7	7	19.8	19.8	19.8	48.858	475	475	0	73.874	26492	25983	37748	43201	25471	25838	37794	42646	10	10	11	11	606120000	15				806	3701;3815;10818;11901;13715;14287;17527	True;True;True;True;True;True;True	3823;3939;11134;12270;14111;14695;17999	7390;7391;7392;7603;20961;22963;22964;22965;25981;25982;25983;25984;26982;32987	8313;8314;8315;8316;8556;23428;25595;25596;25597;28832;28833;28834;28835;29914;36521	8313;8556;23428;25595;28834;29914;36521
Rv0158	Rv0158	7	7	7		1	7	7	7	32.2	32.2	32.2	24.128	214	214	0	40.898	18543	17690	21353	31751	17819	17577	21676	31036	7	7	7	7	132360000	9				807	2621;4523;6993;11486;12185;12817;13799	True;True;True;True;True;True;True	2725;4670;7203;11816;12555;13194;14196	5451;5452;8853;13568;22213;23423;24463;24464;26125	6166;6167;9939;15213;24786;26097;27192;27193;28985	6166;9939;15213;24786;26097;27192;28985
Rv0161	Rv0161	11	11	11		1	11	11	11	37	37	37	47.355	449	449	0	117.18	11741	12030	17352	23507	11293	11932	17384	23090	7	8	6	8	158890000	15				808	4052;4132;9746;10234;11478;11649;11655;12239;14202;15173;16895	True;True;True;True;True;True;True;True;True;True;True	4190;4272;10031;10528;11808;12000;12006;12610;14610;15596;17357	8004;8005;8135;8136;18876;19771;22202;22512;22521;22522;23511;26834;28524;28525;31770	8987;8988;9125;9126;21138;22106;24774;25097;25108;25109;26191;29754;31597;31598;35156	8988;9126;21138;22106;24774;25097;25108;26191;29754;31597;35156
Rv0163	Rv0163	4	4	4		1	4	4	4	33.8	33.8	33.8	16.607	151	151	0	11.933	11572	12183	10501	12119	11143	11992	10812	11959	5	5	5	5	77445000	7				809	330;5081;13040;13351	True;True;True;True	340;5244;13421;13739	706;707;9900;24808;25321;25322	807;808;809;11115;27567;28123;28124	808;11115;27567;28124
Rv0164	Rv0164	4	4	4		1	4	4	4	20.5	20.5	20.5	17.738	161	161	0	7.0073	25243	26129	30050	42983	24297	25822	30551	42070	4	4	4	4	690160000	7				810	904;6225;17562;17819	True;True;True;True	930;6412;18034;18294	1841;12019;33049;33050;33474;33475;33476	2072;13454;36590;36591;37036;37037;37038	2072;13454;36591;37038
Rv0168	Rv0168	1	1	1		1	1	1	1	2.8	2.8	2.8	30.281	289	289	0.0097897	1.0879	6060.7	5652.7	8455.5	5415.7	5821.5	5641.1	8387.2	5524.9	1	1	1	1	34705000	1				811	12739	TRUE	13116	24351	27079	27079
Rv0172;Rv0592;BCG_RS03250	Rv0172	8;1;1	8;1;1	8;1;1		3	8	8	8	19.2	19.2	19.2	56.516	530	530;508;509	0	50.728	44759	44123	57539	50047	43029	43798	57625	50067	12	14	14	14	713330000	19				812	4035;4093;4720;6287;6684;8504;15136;16608	True;True;True;True;True;True;True;True	4172;4233;4871;6476;6882;8765;15559;17063	7970;7971;8077;8078;8079;8080;8081;9193;9194;12147;12148;12149;12941;12942;16522;28474;28475;31210	8947;8948;9064;9065;9066;9067;9068;10314;10315;13604;13605;13606;13607;14510;14511;18525;31544;31545;34538	8947;9065;10314;13605;14511;18525;31545;34538
Rv0173	Rv0173	12	12	11		1	12	12	11	35.1	35.1	31	42.239	390	390	0	256.24	47229	47394	87640	70906	45430	47262	86508	71220	21	21	22	21	707080000	27				813	385;1693;1694;3467;3873;9872;10305;10962;12310;14041;16490;17919	True;True;True;True;True;True;True;True;True;True;True;True	395;1754;1755;3582;4004;10158;10599;11280;12682;14447;16943;18395	809;810;811;3522;3523;3524;3525;6960;7701;19101;19102;19103;19910;19911;19912;19913;21244;21245;21246;23660;26550;30972;33643	915;916;917;918;919;3977;3978;3979;3980;7852;8658;21377;21378;21379;22268;22269;22270;22271;23730;23731;23732;23733;23734;26360;29449;34281;37223	918;3977;3979;7852;8658;21379;22270;23734;26360;29449;34281;37223
Rv0175	Rv0175	7	7	7		1	7	7	7	49.3	49.3	49.3	22.356	213	213	0	77.137	14207	13682	17273	22747	13648	13592	17461	22297	10	11	12	10	416620000	16				814	128;129;3278;4469;11453;13673;16858	True;True;True;True;True;True;True	134;135;3391;4615;11779;14068;17321	289;290;291;292;293;294;295;296;6639;8763;22156;25903;25904;31704	329;330;331;332;333;334;335;336;7488;9838;24725;24726;28749;28750;35083;35084	330;333;7488;9838;24726;28749;35083
Rv0176	Rv0176	6	6	1		1	6	6	1	19.6	19.6	2.2	35.437	322	322	0	28.25	32146	32994	48777	77659	30931	32734	49152	75744	8	9	9	9	392470000	10				815	3526;11353;14654;15921;17724;17874	True;True;True;True;True;True	3641;11676;15064;16361;18197;18350	7069;7070;21966;21967;27613;27614;29909;29910;33306;33568	7971;7972;24514;24515;30612;30613;33133;33134;36856;37137	7971;24515;30613;33133;36856;37137
Rv0177	Rv0177	10	10	10		1	10	10	10	61.4	61.4	61.4	20.164	184	184	0	87.188	19024	18085	27798	47740	18280	18034	28025	46457	10	10	10	10	637330000	16				816	1990;3669;8952;8955;8969;12297;13506;16474;17172;17427	True;True;True;True;True;True;True;True;True;True	2077;3789;3790;9227;9230;9244;12669;13898;16927;17641;17899	4211;4212;7344;7345;17401;17402;17403;17406;17407;17428;17429;23626;25612;30937;32344;32815	4753;4754;8267;8268;19518;19519;19520;19524;19525;19547;19548;26312;28445;34243;35808;36329	4754;8268;19519;19524;19548;26312;28445;34243;35808;36329	148	66
[truncated: 1,978 more rows]

## Sheet: Table S2
Table S2.The 611 DEPs selected from H37Rv and H37Ra, BCG and H37Rv, and BCG and H37Ra groups in the log-phase.
[truncated: 613 more rows]

## Sheet: Table S3
Table S3. Quantification of the identified protein groups from the log-phase by biological duplication.
[truncated: 3,170 more rows]

## Sheet: Table S4
Table S4. Verification of the DEPs from the log-phase by biological duplication.
[truncated: 547 more rows]

[truncated: 8 more sheets: Table S5, Table S6, Table S7, Table S8, Table S9, Table S10, Table S11, Table  S12]
